# Supplementary material for: A Comprehensive Analysis of MicroRNAs Expressed in Susceptible and Resistant Rice Cultivars during Rhizoctonia solani AG1-IA Infection Causing Sheath Blight Disease
Source: Int J Mol Sci. 2020 Oct 27;21(21):7974. doi: 10.3390/ijms21217974 (PMC7662745; doi:10.3390/ijms21217974)
Supplement: Supplementary file 1 [file ijms-21-07974-s001.zip]

Archive with 13 entries (13 files):
- Suppl files/Table  S5.docx
- Suppl files/Table S1.xlsx
- Suppl files/Table S10.xlsx
- Suppl files/Table S11.doc
- Suppl files/Table S12.xls
- Suppl files/Table S13.doc
- Suppl files/Table S2.xlsx
- Suppl files/Table S3.xlsx
- Suppl files/Table S4.xlsx
- Suppl files/Table S6.xlsx
- Suppl files/Table S7.xlsx
- Suppl files/Table S8.xlsx
- Suppl files/Table S9.xlsx
