# Supplementary material for: A Comprehensive Analysis of MicroRNAs Expressed in Susceptible and Resistant Rice Cultivars during Rhizoctonia solani AG1-IA Infection Causing Sheath Blight Disease
Source: Int J Mol Sci. 2020 Oct 27;21(21):7974. doi: 10.3390/ijms21217974 (PMC7662745; doi:10.3390/ijms21217974)
Supplement: Supplementary file 1 [file ijms-21-07974-s001.zip › Suppl files/Table S1.xlsx]

## Sheet: Sheet1
R. Solani infected samples ( read count of know miRNA)																			Control samples (read count of known miRNAs)
miRid	TN1		miRid	BPT5204		miRid	N22		miRid	Vandana		miRid	Tetep		miRid	Pankaj			miRid	TN1		miRid	BPT5204		miRid	N22		miRid	Vandana		miRid	Tetep		miRid	Pankaj
osa-miR1425-5p	43		osa-miR1425-5p	2427		osa-miR166j-5p	12		osa-miR530-5p	1272		osa-miR1425-5p	431		osa-miR1425-5p	176			osa-miR166j-5p	124		osa-miR166j-5p	140		osa-miR1425-5p	8		osa-miR166j-5p	499		osa-miR166j-5p	8		osa-miR166j-5p	100
osa-miR396f-5p	38		osa-miR530-5p	1792		osa-miR530-5p	6		osa-miR1425-5p	1249		osa-miR528-5p	245		osa-miR166j-5p	122			osa-miR530-5p	110		osa-miR1425-5p	63		osa-miR166j-5p	7		osa-miR528-5p	471		osa-miR396f-5p	7		osa-miR530-5p	75
osa-miR168a-5p	27		osa-miR396f-5p	1514		osa-miR1425-5p	5		osa-miR1862d	773		osa-miR168a-5p	216		osa-miR396f-5p	116			osa-miR1425-5p	44		osa-miR528-5p	39		osa-miR530-5p	4		osa-miR530-5p	373		osa-miR528-5p	6		osa-miR396f-5p	51
osa-miR530-5p	19		osa-miR528-5p	836		osa-miR159b	5		osa-miR166j-5p	529		osa-miR166j-5p	194		osa-miR168a-5p	89			osa-miR396f-5p	41		osa-miR159b	29		osa-miR5150-5p	3		osa-miR528-3p	314		osa-miR1425-5p	5		osa-miR1425-5p	45
osa-miR1862d	17		osa-miR168a-5p	791		osa-miR2873a	4		osa-miR396f-5p	459		osa-miR530-5p	169		osa-miR1862e	73			osa-miR168a-5p	23		osa-miR1862d	29		osa-miR159b	2		osa-miR398b	153		osa-miR2878-5p	4		osa-miR1862e	43
osa-miR159a.1	16		osa-miR166j-5p	650		osa-miR159a.1	3		osa-miR528-5p	423		osa-miR396f-5p	136		osa-miR528-5p	67			osa-miR827	22		osa-miR159a.1	28		osa-miR162a	2		osa-miR396f-5p	136		osa-miR159b	3		osa-miR528-5p	40
osa-miR827	13		osa-miR531c	483		osa-miR1862d	3		osa-miR159b	419		osa-miR159b	127		osa-miR531c	55			osa-miR159b	21		osa-miR1876	26		osa-miR167f	2		osa-miR1425-5p	130		osa-miR168a-5p	3		osa-miR169i-3p	33
osa-miR1876	12		osa-miR1862d	431		osa-miR5150-5p	3		osa-miR159a.1	417		osa-miR159a.1	123		osa-miR530-5p	49			osa-miR1862d	20		osa-miR396f-5p	25		osa-miR1862d	2		osa-miR397b	112		osa-miR1862e	3		osa-miR159a.1	24
osa-miR166j-5p	9		osa-miR1876	366		osa-miR820c	3		osa-miR319b	373		osa-miR2873a	100		osa-miR169i-3p	45			osa-miR159a.1	19		osa-miR5079a	22		osa-miR1862e	2		osa-miR1862d	57		osa-miR5079a	3		osa-miR168a-5p	22
osa-miR159b	7		osa-miR397b	359		osa-miR1320-5p	2		osa-miR319a-3p.2-3p	361		osa-miR398b	96		osa-miR159a.1	43			osa-miR1876	18		osa-miR398b	16		osa-miR398b	2		osa-miR2873a	56		osa-miR5079b	3		osa-miR159b	20
osa-miR166j-3p	7		osa-miR398b	338		osa-miR156d	2		osa-miR168a-5p	347		osa-miR397b	59		osa-miR1862d	43			osa-miR166j-3p	13		osa-miR5150-5p	12		osa-miR528-3p	2		osa-miR408-3p	55		osa-miR166b-3p	2		osa-miR166f	18
osa-miR2873a	7		osa-miR159b	285		osa-miR156j-3p	2		osa-miR397b	331		osa-miR169i-3p	53		osa-miR2873a	42			osa-miR2873a	13		osa-miR530-5p	12		osa-miR827	2		osa-miR169i-3p	54		osa-miR166j-3p	2		osa-miR827	18
osa-miR531c	7		osa-miR159a.1	284		osa-miR1876	2		osa-miR1862e	262		osa-miR1862d	45		osa-miR159b	35			osa-miR169i-3p	11		osa-miR166f	9		osa-miR1432-5p	1		osa-miR168a-5p	51		osa-miR1861j	2		osa-miR166j-3p	17
osa-miR166k-3p	6		osa-miR5144-5p	251		osa-miR397b	2		osa-miR1876	258		osa-miR528-3p	41		osa-miR398b	30			osa-miR528-5p	11		osa-miR166j-3p	9		osa-miR156d	1		osa-miR159b	50		osa-miR1862d	2		osa-miR1862d	17
osa-miR1862e	6		osa-miR156d	203		osa-miR398b	2		osa-miR2873a	206		osa-miR166j-3p	36		osa-miR5144-5p	28			osa-miR166b-3p	8		osa-miR168a-5p	9		osa-miR159a.1	1		osa-miR159a.1	48		osa-miR1876	2		osa-miR166b-3p	14
osa-miR820b	6		osa-miR166j-3p	189		osa-miR166h-3p	1		osa-miR398b	177		osa-miR5144-5p	36		osa-miR531a	25			osa-miR528-3p	7		osa-miR827	9		osa-miR159d	1		osa-miR166j-3p	39		osa-miR2871a-3p	2		osa-miR2873a	13
osa-miR166f	5		osa-miR531a	169		osa-miR166j-3p	1		osa-miR5144-5p	171		osa-miR2878-5p	34		osa-miR1876	24			osa-miR166f	6		osa-miR2873a	8		osa-miR166f	1		osa-miR1862e	33		osa-miR398b	2		osa-miR531c	12
osa-miR396g	5		osa-miR1862e	168		osa-miR169a	1		osa-miR5150-5p	143		osa-miR156d	33		osa-miR156d	22			osa-miR166k-3p	6		osa-miR166h-3p	7		osa-miR166h-3p	1		osa-miR1876	23		osa-miR528-3p	2		osa-miR528-3p	10
osa-miR5150-5p	5		osa-miR531b	166		osa-miR169i-3p	1		osa-miR1432-5p	140		osa-miR168a-3p	31		osa-miR166j-3p	21			osa-miR167j	6		osa-miR528-3p	7		osa-miR1861e	1		osa-miR5144-5p	21		osa-miR530-5p	2		osa-miR167f	8
osa-miR166b-3p	4		osa-miR167j	140		osa-miR1861n	1		osa-miR820c	135		osa-miR827	31		osa-miR167j	21			osa-miR5150-5p	6		osa-miR408-3p	6		osa-miR395u	1		osa-miR166f	20		osa-miR5788	2		osa-miR1861e	8
osa-miR167j	4		osa-miR396g	137		osa-miR2878-5p	1		osa-miR820a	131		osa-miR1862e	28		osa-miR397b	18			osa-miR812m	6		osa-miR5144-5p	6		osa-miR396c-3p	1		osa-miR827	20		osa-miR1432-5p	1		osa-miR398b	8
osa-miR168a-3p	4		osa-miR2873a	130		osa-miR393b-5p	1		osa-miR166k-3p	114		osa-miR167f	27		osa-miR169a	17			osa-miR166h-3p	5		osa-miR820a	6		osa-miR396f-5p	1		osa-miR408-5p	19		osa-miR1437b-5p	1		osa-miR531b	7
osa-miR531a	4		osa-miR167f	123		osa-miR396f-5p	1		osa-miR531c	113		osa-miR1876	25		osa-miR166b-3p	14			osa-miR168a-3p	5		osa-miR166k-3p	5		osa-miR396g	1		osa-miR2878-5p	17		osa-miR159a.1	1		osa-miR812m	7
osa-miR531b	4		osa-miR166b-3p	116		osa-miR528-5p	1		osa-miR2878-5p	108		osa-miR166b-3p	22		osa-miR167d-5p	14			osa-miR396g	5		osa-miR1862e	5		osa-miR399d	1		osa-miR166h-3p	14		osa-miR166e-3p	1		osa-miR166k-3p	6
osa-miR166h-3p	3		osa-miR166f	111		osa-miR1319a	0		osa-miR166j-3p	102		osa-miR166f	20		osa-miR531b	14			osa-miR5144-5p	5		osa-miR820c	5		osa-miR1319a	0		osa-miR166b-3p	13		osa-miR167b	1		osa-miR1876	6
osa-miR167f	3		osa-miR167d-5p	109		osa-miR1319b	0		osa-miR1861j	102		osa-miR166h-3p	18		osa-miR166h-3p	13			osa-miR167e-5p	4		osa-miR166b-3p	4		osa-miR1319b	0		osa-miR167d-5p	12		osa-miR167j	1		osa-miR5150-5p	6
osa-miR169i-3p	3		osa-miR168a-3p	106		osa-miR1320-3p	0		osa-miR1861h	93		osa-miR167d-5p	17		osa-miR2878-5p	13			osa-miR171i-3p	4		osa-miR5788	4		osa-miR1320-3p	0		osa-miR156d	11		osa-miR169i-3p	1		osa-miR166h-3p	5
osa-miR5082	3		osa-miR5150-5p	102		osa-miR1423-3p	0		osa-miR1861b	90		osa-miR167j	17		osa-miR827	13			osa-miR1862e	4		osa-miR820b	4		osa-miR1320-5p	0		osa-miR5150-5p	11		osa-miR1860-5p	1		osa-miR1861m	5
osa-miR5144-5p	3		osa-miR162a	101		osa-miR1423-5p	0		osa-miR1861i	90		osa-miR169a	16		osa-miR820b	12			osa-miR531c	4		osa-miR169i-3p	3		osa-miR1423-3p	0		osa-miR5788	11		osa-miR1861m	1		osa-miR1862g	5
osa-miR528-5p	3		osa-miR166k-3p	101		osa-miR1424	0		osa-miR1873	89		osa-miR820c	16		osa-miR162a	11			osa-miR5788	4		osa-miR1871	3		osa-miR1423-5p	0		osa-miR319b	10		osa-miR1862g	1		osa-miR5144-5p	5
osa-miR5788	3		osa-miR827	96		osa-miR1425-3p	0		osa-miR156d	83		osa-miR159d	15		osa-miR166f	10			osa-miR167f	3		osa-miR319b	3		osa-miR1424	0		osa-miR530-3p	10		osa-miR1868	1		osa-miR820c	5
osa-miR820a	3		osa-miR166h-3p	91		osa-miR1426	0		osa-miR528-3p	79		osa-miR162a	15		osa-miR166k-3p	10			osa-miR172d-3p	3		osa-miR531a	3		osa-miR1425-3p	0		osa-miR167j	9		osa-miR1871	1		osa-miR1861h	4
osa-miR1423-3p	2		osa-miR169a	84		osa-miR1427	0		osa-miR820b	75		osa-miR820b	15		osa-miR167e-5p	10			osa-miR1862g	3		osa-miR810b.1	3		osa-miR1426	0		osa-miR169i-5p.2	9		osa-miR5077	1		osa-miR1861j	4
osa-miR172d-3p	2		osa-miR1432-5p	83		osa-miR1428a-3p	0		osa-miR2876-3p	73		osa-miR1432-5p	14		osa-miR167f	10			osa-miR820a	3		osa-miR1423-3p	2		osa-miR1427	0		osa-miR166k-3p	8		osa-miR5143b	1		osa-miR1870-3p	4
osa-miR1862g	2		osa-miR820a	82		osa-miR1428a-5p	0		osa-miR1861f	70		osa-miR820a	14		osa-miR168a-3p	9			osa-miR159d	2		osa-miR1437a	2		osa-miR1428a-3p	0		osa-miR168a-3p	8		osa-miR5144-5p	1		osa-miR1873	4
osa-miR1868	2		osa-miR2876-3p	77		osa-miR1428b	0		osa-miR1861l	65		osa-miR159f	13		osa-miR2876-3p	9			osa-miR159f	2		osa-miR159f	2		osa-miR1428a-5p	0		osa-miR1871	8		osa-miR5148b	1		osa-miR398a	4
osa-miR1871	2		osa-miR2878-5p	72		osa-miR1428c	0		osa-miR1871	64		osa-miR5077	13		osa-miR528-3p	9			osa-miR166i-3p	2		osa-miR160a-5p	2		osa-miR1428b	0		osa-miR396g	8		osa-miR5150-5p	1		osa-miR5150-3p	4
osa-miR2863c	2		osa-miR5788	70		osa-miR1428d	0		osa-miR166f	63		osa-miR166k-3p	12		osa-miR159d	8			osa-miR166m	2		osa-miR166e-3p	2		osa-miR1428c	0		osa-miR820c	8		osa-miR7694-3p	1		osa-miR5788	4
osa-miR2878-5p	2		osa-miR820c	70		osa-miR1428e-3p	0		osa-miR2880	62		osa-miR167e-5p	11		osa-miR5077	8			osa-miR167b	2		osa-miR167j	2		osa-miR1428d	0		osa-miR159d	7		osa-miR820a	1		osa-miR1431	3
osa-miR397b	2		osa-miR167e-5p	66		osa-miR1428e-5p	0		osa-miR168a-3p	60		osa-miR1863c	9		osa-miR820a	8			osa-miR167d-5p	2		osa-miR168a-3p	2		osa-miR1428e-3p	0		osa-miR167h-3p	7		osa-miR820b	1		osa-miR171i-3p	3
osa-miR408-3p	2		osa-miR820b	64		osa-miR1428f-5p	0		osa-miR166h-3p	59		osa-miR319b	9		osa-miR396g	7			osa-miR169f.1	2		osa-miR1846e	2		osa-miR1428e-5p	0		osa-miR1873	7		osa-miR820c	1		osa-miR172d-3p	3
osa-miR5150-3p	2		osa-miR172d-3p	63		osa-miR1428g-5p	0		osa-miR1861a	59		osa-miR5150-5p	9		osa-miR5150-5p	7			osa-miR1849	2		osa-miR1861e	2		osa-miR1428f-5p	0		osa-miR167e-5p	6		osa-miR827	1		osa-miR1861g	3
osa-miR812m	2		osa-miR396c-5p	60		osa-miR1429-3p	0		osa-miR827	59		osa-miR1425-3p	8		osa-miR812m	7			osa-miR1863c	2		osa-miR1861j	2		osa-miR1428g-5p	0		osa-miR395e	6		osa-miR1319a	0		osa-miR1870-5p	3
osa-miR1320-3p	1		osa-miR1870-5p	57		osa-miR1429-5p	0		osa-miR166b-3p	58		osa-miR1862g	8		osa-miR820c	7			osa-miR1870-3p	2		osa-miR1870-3p	2		osa-miR1429-3p	0		osa-miR5077	6		osa-miR1319b	0		osa-miR1871	3
osa-miR1320-5p	1		osa-miR528-3p	56		osa-miR1430	0		osa-miR1862g	53		osa-miR1871	8		osa-miR1320-3p	6			osa-miR2878-5p	2		osa-miR1878	2		osa-miR1429-5p	0		osa-miR1431	5		osa-miR1320-3p	0		osa-miR2878-5p	3
osa-miR1423-5p	1		osa-miR1871	54		osa-miR1431	0		osa-miR1870-3p	51		osa-miR396c-5p	8		osa-miR1861e	6			osa-miR394	2		osa-miR2871a-3p	2		osa-miR1430	0		osa-miR162a	5		osa-miR1320-5p	0		osa-miR437	3
osa-miR1429-3p	1		osa-miR812m	48		osa-miR1432-3p	0		osa-miR162a	50		osa-miR396g	8		osa-miR1863c	6			osa-miR395b	2		osa-miR2878-5p	2		osa-miR1431	0		osa-miR167f	5		osa-miR1423-3p	0		osa-miR530-3p	3
osa-miR156d	1		osa-miR5077	46		osa-miR1432-5p	0		osa-miR159d	47		osa-miR1873	7		osa-miR1871	6			osa-miR396c-3p	2		osa-miR393b-3p	2		osa-miR1432-3p	0		osa-miR172d-3p	5		osa-miR1423-5p	0		osa-miR531a	3
osa-miR156i	1		osa-miR159d	42		osa-miR1435	0		osa-miR1870-5p	47		osa-miR408-5p	7		osa-miR1873	6			osa-miR435	2		osa-miR396g	2		osa-miR1435	0		osa-miR1863c	5		osa-miR1424	0		osa-miR820b	3
osa-miR159d	1		osa-miR1873	39		osa-miR1436	0		osa-miR159f	46		osa-miR810b.1	7		osa-miR5504	6			osa-miR820b	2		osa-miR397b	2		osa-miR1436	0		osa-miR1870-3p	5		osa-miR1425-3p	0		osa-miR156j-3p	2
osa-miR159f	1		osa-miR1425-3p	38		osa-miR1437a	0		osa-miR169i-3p	45		osa-miR1846e	6		osa-miR1431	5			osa-miR1425-3p	1		osa-miR5079b	2		osa-miR1437a	0		osa-miR1870-5p	5		osa-miR1426	0		osa-miR159d	2
osa-miR160a-5p	1		osa-miR169i-3p	38		osa-miR1437b-3p	0		osa-miR1878	44		osa-miR408-3p	6		osa-miR1862g	5			osa-miR1437a	1		osa-miR531b	2		osa-miR1437b-3p	0		osa-miR1878	5		osa-miR1427	0		osa-miR159f	2
osa-miR160e-5p	1		osa-miR1862g	37		osa-miR1437b-5p	0		osa-miR167j	41		osa-miR535-5p	6		osa-miR1870-3p	5			osa-miR156d	1		osa-miR531c	2		osa-miR1437b-5p	0		osa-miR2863c	5		osa-miR1428a-3p	0		osa-miR166m	2
osa-miR162a	1		osa-miR1870-3p	34		osa-miR1438	0		osa-miR1868	39		osa-miR5504	6		osa-miR1320-5p	4			osa-miR159c	1		osa-miR812m	2		osa-miR1438	0		osa-miR2879	5		osa-miR1428a-5p	0		osa-miR168a-3p	2
osa-miR164a	1		osa-miR393b-3p	33		osa-miR1439	0		osa-miR5150-3p	38		osa-miR1850.1	5		osa-miR1423-3p	4			osa-miR159e	1		osa-miR1425-3p	1		osa-miR1439	0		osa-miR396c-5p	5		osa-miR1428b	0		osa-miR169a	2
osa-miR164f	1		osa-miR812j	33		osa-miR1440a	0		osa-miR5077	37		osa-miR2871a-5p	5		osa-miR166m	4			osa-miR160f-5p	1		osa-miR1432-5p	1		osa-miR1440a	0		osa-miR398a	5		osa-miR1428c	0		osa-miR1846e	2
osa-miR166i-3p	1		osa-miR159f	32		osa-miR1440b	0		osa-miR169a	36		osa-miR2871b	5		osa-miR1846e	4			osa-miR162a	1		osa-miR1437b-3p	1		osa-miR1440b	0		osa-miR5150-3p	5		osa-miR1428d	0		osa-miR1860-3p	2
osa-miR166m	1		osa-miR1861e	32		osa-miR1441	0		osa-miR5788	32		osa-miR5788	5		osa-miR1861m	4			osa-miR164f	1		osa-miR156d	1		osa-miR1441	0		osa-miR5827	5		osa-miR1428e-3p	0		osa-miR1861b	2
osa-miR167d-3p	1		osa-miR1320-3p	30		osa-miR1442	0		osa-miR167f	29		osa-miR1320-5p	4		osa-miR2879	4			osa-miR167e-3p	1		osa-miR156j-3p	1		osa-miR1442	0		osa-miR1423-5p	4		osa-miR1428e-5p	0		osa-miR1861c	2
osa-miR167d-5p	1		osa-miR1846e	29		osa-miR156a	0		osa-miR1863c	28		osa-miR1423-3p	4		osa-miR319b	4			osa-miR167h-3p	1		osa-miR164a	1		osa-miR156a	0		osa-miR1432-5p	4		osa-miR1428f-5p	0		osa-miR1861k	2
osa-miR167e-5p	1		osa-miR2880	29		osa-miR156b-3p	0		osa-miR408-3p	28		osa-miR1437a	4		osa-miR393b-3p	4			osa-miR169a	1		osa-miR164f	1		osa-miR156b-3p	0		osa-miR1437a	4		osa-miR1428g-5p	0		osa-miR1861n	2
osa-miR169a	1		osa-miR5082	29		osa-miR156b-5p	0		osa-miR2879	26		osa-miR156i	4		osa-miR5788	4			osa-miR169l	1		osa-miR166i-3p	1		osa-miR156b-5p	0		osa-miR166i-3p	4		osa-miR1429-3p	0		osa-miR1868	2
osa-miR171i-3p	1		osa-miR810b.1	29		osa-miR156c-3p	0		osa-miR1423-5p	25		osa-miR1849	4		osa-miR810b.1	4			osa-miR1846d-5p	1		osa-miR167d-5p	1		osa-miR156c-3p	0		osa-miR1861j	4		osa-miR1429-5p	0		osa-miR2863c	2
osa-miR1846e	1		osa-miR394	28		osa-miR156c-5p	0		osa-miR167d-5p	25		osa-miR1850.3	4		osa-miR1425-3p	3			osa-miR1846e	1		osa-miR167e-5p	1		osa-miR156c-5p	0		osa-miR1862g	4		osa-miR1430	0		osa-miR2876-3p	2
osa-miR1860-3p	1		osa-miR396h	28		osa-miR156e	0		osa-miR1861m	25		osa-miR1870-5p	4		osa-miR159e	3			osa-miR1850.1	1		osa-miR167f	1		osa-miR156e	0		osa-miR2880	4		osa-miR1431	0		osa-miR395d	2
osa-miR1863c	1		osa-miR166m	27		osa-miR156f-3p	0		osa-miR396c-5p	25		osa-miR2863a	4		osa-miR159f	3			osa-miR1861a	1		osa-miR172d-3p	1		osa-miR156f-3p	0		osa-miR319a-3p.2-3p	4		osa-miR1432-3p	0		osa-miR396g	2
osa-miR1870-3p	1		osa-miR5150-3p	27		osa-miR156f-5p	0		osa-miR396g	25		osa-miR319a-3p.2-3p	4		osa-miR171i-3p	3			osa-miR1861k	1		osa-miR1846d-5p	1		osa-miR156f-5p	0		osa-miR393b-3p	4		osa-miR1435	0		osa-miR397b	2
osa-miR1870-5p	1		osa-miR393b-5p	26		osa-miR156g-3p	0		osa-miR1883a	24		osa-miR393b-5p	4		osa-miR172d-3p	3			osa-miR1863b.2	1		osa-miR1860-3p	1		osa-miR156g-3p	0		osa-miR5803	4		osa-miR1436	0		osa-miR408-3p	2
osa-miR1882d	1		osa-miR396d	26		osa-miR156g-5p	0		osa-miR531a	24		osa-miR5150-3p	4		osa-miR1850.3	3			osa-miR1870-5p	1		osa-miR1861a	1		osa-miR156g-5p	0		osa-miR820a	4		osa-miR1437a	0		osa-miR5079a	2
osa-miR2863b	1		osa-miR1868	24		osa-miR156h-3p	0		osa-miR1861e	23		osa-miR1423-5p	3		osa-miR1868	3			osa-miR1871	1		osa-miR1861g	1		osa-miR156h-3p	0		osa-miR820b	4		osa-miR1437b-3p	0		osa-miR535-5p	2
osa-miR2874	1		osa-miR812i	24		osa-miR156h-5p	0		osa-miR1320-3p	21		osa-miR156j-3p	3		osa-miR1870-5p	3			osa-miR2863a	1		osa-miR1861h	1		osa-miR156h-5p	0		osa-miR1425-3p	3		osa-miR1438	0		osa-miR810b.1	2
osa-miR2879	1		osa-miR2871a-3p	23		osa-miR156i	0		osa-miR531b	20		osa-miR166i-3p	3		osa-miR2871b	3			osa-miR2867-3p	1		osa-miR1861k	1		osa-miR156i	0		osa-miR159f	3		osa-miR1439	0		osa-miR812b	2
osa-miR319a-3p.2-3p	1		osa-miR1861m	22		osa-miR156j-5p	0		osa-miR810b.1	20		osa-miR167h-3p	3		osa-miR393b-5p	3			osa-miR2880	1		osa-miR1861m	1		osa-miR156j-3p	0		osa-miR1868	3		osa-miR1440a	0		osa-miR1423-5p	1
osa-miR319b	1		osa-miR535-5p	22		osa-miR156k	0		osa-miR1423-3p	17		osa-miR172d-3p	3		osa-miR396c-3p	3			osa-miR395e	1		osa-miR1862a	1		osa-miR156j-5p	0		osa-miR2871b	3		osa-miR1440b	0		osa-miR1425-3p	1
osa-miR396c-3p	1		osa-miR156j-3p	21		osa-miR156l-3p	0		osa-miR530-3p	17		osa-miR1870-3p	3		osa-miR396c-5p	3			osa-miR396c-5p	1		osa-miR1863c	1		osa-miR156k	0		osa-miR2878-3p	3		osa-miR1441	0		osa-miR1437a	1
osa-miR396d	1		osa-miR1860-3p	21		osa-miR156l-5p	0		osa-miR5153	16		osa-miR2874	3		osa-miR535-5p	3			osa-miR396d	1		osa-miR1864	1		osa-miR156l-3p	0		osa-miR395b	3		osa-miR1442	0		osa-miR156a	1
osa-miR398b	1		osa-miR1863a	21		osa-miR159a.2	0		osa-miR5814	16		osa-miR2877	3		osa-miR5513	3			osa-miR3979-5p	1		osa-miR1868	1		osa-miR156l-5p	0		osa-miR1432-3p	2		osa-miR156a	0		osa-miR156d	1
osa-miR435	1		osa-miR319b	21		osa-miR159c	0		osa-miR7694-3p	16		osa-miR2880	3		osa-miR5827	3			osa-miR398b	1		osa-miR1873	1		osa-miR159a.2	0		osa-miR156j-3p	2		osa-miR156b-3p	0		osa-miR156i	1
osa-miR5077	1		osa-miR530-3p	21		osa-miR159d	0		osa-miR172d-3p	15		osa-miR393b-3p	3		osa-miR7693-3p	3			osa-miR408-3p	1		osa-miR1883a	1		osa-miR159c	0		osa-miR162b	2		osa-miR156b-5p	0		osa-miR159a.2	1
osa-miR5079a	1		osa-miR167h-3p	20		osa-miR159e	0		osa-miR1863a	15		osa-miR394	3		osa-miR1432-5p	2			osa-miR440	1		osa-miR1883b	1		osa-miR159e	0		osa-miR169a	2		osa-miR156c-3p	0		osa-miR159e	1
osa-miR5143a	1		osa-miR393a	20		osa-miR159f	0		osa-miR5156	15		osa-miR437	3		osa-miR1437a	2			osa-miR5077	1		osa-miR2055	1		osa-miR159f	0		osa-miR169l	2		osa-miR156c-5p	0		osa-miR160a-5p	1
osa-miR5145	1		osa-miR5513	20		osa-miR160a-3p	0		osa-miR1431	14		osa-miR5079a	3		osa-miR156e	2			osa-miR5143a	1		osa-miR2096-5p	1		osa-miR160a-3p	0		osa-miR1846d-5p	2		osa-miR156d	0		osa-miR162a	1
osa-miR5504	1		osa-miR1423-5p	19		osa-miR160a-5p	0		osa-miR2871a-3p	14		osa-miR5082	3		osa-miR166i-3p	2			osa-miR5150-3p	1		osa-miR2867-3p	1		osa-miR160a-5p	0		osa-miR1846e	2		osa-miR156e	0		osa-miR166e-3p	1
osa-miR5513	1		osa-miR1863c	19		osa-miR160b-3p	0		osa-miR1437a	13		osa-miR5143b	3		osa-miR167b	2			osa-miR5153	1		osa-miR2871b	1		osa-miR160b-3p	0		osa-miR1861e	2		osa-miR156f-3p	0		osa-miR166i-3p	1
osa-miR810b.1	1		osa-miR5504	19		osa-miR160b-5p	0		osa-miR166i-3p	13		osa-miR5513	3		osa-miR167h-3p	2			osa-miR530-3p	1		osa-miR395b	1		osa-miR160b-5p	0		osa-miR1861h	2		osa-miR156f-5p	0		osa-miR167b	1
osa-miR810b.2	1		osa-miR408-3p	18		osa-miR160c-3p	0		osa-miR1860-3p	13		osa-miR6251	3		osa-miR169i-5p.2	2			osa-miR531a	1		osa-miR395c	1		osa-miR160c-3p	0		osa-miR1861k	2		osa-miR156g-3p	0		osa-miR167e-5p	1
osa-miR812g	1		osa-miR435	18		osa-miR160c-5p	0		osa-miR1861g	13		osa-miR7694-5p	3		osa-miR171c-3p	2			osa-miR5504	1		osa-miR395d	1		osa-miR160c-5p	0		osa-miR1861m	2		osa-miR156g-5p	0		osa-miR167j	1
osa-miR814c	1		osa-miR1320-5p	17		osa-miR160d-3p	0		osa-miR1425-3p	12		osa-miR812h	3		osa-miR1860-5p	2			osa-miR5513	1		osa-miR396b-5p	1		osa-miR160d-3p	0		osa-miR2863b	2		osa-miR156h-3p	0		osa-miR169b	1
osa-miR820c	1		osa-miR167b	17		osa-miR160d-5p	0		osa-miR167h-3p	12		osa-miR159e	2		osa-miR1861j	2			osa-miR5805	1		osa-miR437	1		osa-miR160d-5p	0		osa-miR394	2		osa-miR156h-5p	0		osa-miR169d	1
osa-miR1319a	0		osa-miR1846b-5p	16		osa-miR160e-3p	0		osa-miR394	12		osa-miR160e-5p	2		osa-miR1863a	2			osa-miR5811	1		osa-miR5076	1		osa-miR160e-3p	0		osa-miR397a	2		osa-miR156i	0		osa-miR169e	1
osa-miR1319b	0		osa-miR1878	16		osa-miR160e-5p	0		osa-miR5144-3p	12		osa-miR167b	2		osa-miR1878	2			osa-miR6251	1		osa-miR5082	1		osa-miR160e-5p	0		osa-miR435	2		osa-miR156j-3p	0		osa-miR169i-5p.2	1
osa-miR1424	0		osa-miR812h	16		osa-miR160f-3p	0		osa-miR156e	11		osa-miR169i-5p.2	2		osa-miR2871a-3p	2			osa-miR810b.1	1		osa-miR5150-3p	1		osa-miR160f-3p	0		osa-miR437	2		osa-miR156j-5p	0		osa-miR1846b-3p	1
osa-miR1425-3p	0		osa-miR1850.3	15		osa-miR160f-5p	0		osa-miR166m	11		osa-miR169r-5p	2		osa-miR2878-3p	2			osa-miR812b	1		osa-miR535-5p	1		osa-miR160f-5p	0		osa-miR5156	2		osa-miR156k	0		osa-miR1846b-5p	1
osa-miR1426	0		osa-miR1861k	13		osa-miR162a	0		osa-miR2878-3p	11		osa-miR1847.2	2		osa-miR393a	2			osa-miR812j	1		osa-miR5508	1		osa-miR162b	0		osa-miR7693-3p	2		osa-miR156l-3p	0		osa-miR1846d-5p	1
osa-miR1427	0		osa-miR1881	13		osa-miR162b	0		osa-miR5145	11		osa-miR1861n	2		osa-miR394	2			osa-miR820c	1		osa-miR5525	1		osa-miR164a	0		osa-miR7695-5p	2		osa-miR156l-5p	0		osa-miR1850.1	1
osa-miR1428a-3p	0		osa-miR2871b	13		osa-miR164a	0		osa-miR5504	11		osa-miR1878	2		osa-miR396d	2			osa-miR1319a	0		osa-miR5540	1		osa-miR164b	0		osa-miR812b	2		osa-miR159a.2	0		osa-miR1863a	1
osa-miR1428a-5p	0		osa-miR319a-3p.2-3p	13		osa-miR164b	0		osa-miR1846e	10		osa-miR2106	2		osa-miR437	2			osa-miR1319b	0		osa-miR6249b	1		osa-miR164c	0		osa-miR812h	2		osa-miR159c	0		osa-miR1878	1
osa-miR1428b	0		osa-miR159a.2	12		osa-miR164c	0		osa-miR1883b	10		osa-miR2863b	2		osa-miR5145	2			osa-miR1320-3p	0		osa-miR812b	1		osa-miR164d	0		osa-miR814b	2		osa-miR159d	0		osa-miR2871a-3p	1
osa-miR1428c	0		osa-miR156i	11		osa-miR164d	0		osa-miR2871a-5p	10		osa-miR2863c	2		osa-miR5153	2			osa-miR1320-5p	0		osa-miR812h	1		osa-miR164e	0		osa-miR1423-3p	1		osa-miR159e	0		osa-miR2871a-5p	1
osa-miR1428d	0		osa-miR156e	10		osa-miR164e	0		osa-miR5151	10		osa-miR2867-5p	2		osa-miR535-3p	2			osa-miR1423-3p	0		osa-miR812i	1		osa-miR164f	0		osa-miR1429-3p	1		osa-miR159f	0		osa-miR2871b	1
osa-miR1428e-3p	0		osa-miR166b-5p	10		osa-miR164f	0		osa-miR7693-3p	10		osa-miR2871a-3p	2		osa-miR1423-5p	1			osa-miR1423-5p	0		osa-miR812j	1		osa-miR166a-3p	0		osa-miR1440a	1		osa-miR160a-3p	0		osa-miR2877	1
osa-miR1428e-5p	0		osa-miR2879	10		osa-miR166a-3p	0		osa-miR1320-5p	9		osa-miR2879	2		osa-miR1429-3p	1			osa-miR1424	0		osa-miR812r	1		osa-miR166a-5p	0		osa-miR156a	1		osa-miR160a-5p	0		osa-miR2878-3p	1
osa-miR1428f-5p	0		osa-miR5144-3p	10		osa-miR166a-5p	0		osa-miR1861k	9		osa-miR396d	2		osa-miR156j-3p	1			osa-miR1426	0		osa-miR814b	1		osa-miR166b-3p	0		osa-miR156c-3p	1		osa-miR160b-3p	0		osa-miR2879	1
osa-miR1428g-5p	0		osa-miR1423-3p	9		osa-miR166b-3p	0		osa-miR2863b	9		osa-miR3981-5p	2		osa-miR159a.2	1			osa-miR1427	0		osa-miR1319a	0		osa-miR166b-5p	0		osa-miR156e	1		osa-miR160b-5p	0		osa-miR2880	1
osa-miR1429-5p	0		osa-miR167e-3p	9		osa-miR166b-5p	0		osa-miR408-5p	9		osa-miR3982-3p	2		osa-miR159c	1			osa-miR1428a-3p	0		osa-miR1319b	0		osa-miR166c-3p	0		osa-miR156i	1		osa-miR160c-3p	0		osa-miR390-3p	1
osa-miR1430	0		osa-miR171i-3p	9		osa-miR166c-3p	0		osa-miR5159	9		osa-miR398a	2		osa-miR160f-5p	1			osa-miR1428a-5p	0		osa-miR1320-3p	0		osa-miR166c-5p	0		osa-miR159e	1		osa-miR160c-5p	0		osa-miR390-5p	1
osa-miR1431	0		osa-miR1864	9		osa-miR166c-5p	0		osa-miR156a	8		osa-miR5811	2		osa-miR164d	1			osa-miR1428b	0		osa-miR1320-5p	0		osa-miR166d-3p	0		osa-miR160a-5p	1		osa-miR160d-3p	0		osa-miR394	1
osa-miR1432-3p	0		osa-miR2865	9		osa-miR166d-3p	0		osa-miR156i	8		osa-miR5813	2		osa-miR166g-5p	1			osa-miR1428c	0		osa-miR1423-5p	0		osa-miR166d-5p	0		osa-miR160f-5p	1		osa-miR160d-5p	0		osa-miR395e	1
osa-miR1432-5p	0		osa-miR408-5p	9		osa-miR166d-5p	0		osa-miR167e-5p	8		osa-miR7694-3p	2		osa-miR167a-3p	1			osa-miR1428d	0		osa-miR1424	0		osa-miR166e-3p	0		osa-miR164b	1		osa-miR160e-3p	0		osa-miR395t	1
osa-miR1435	0		osa-miR812g	9		osa-miR166e-3p	0		osa-miR2863c	8		osa-miR1429-3p	1		osa-miR167e-3p	1			osa-miR1428e-3p	0		osa-miR1426	0		osa-miR166e-5p	0		osa-miR164f	1		osa-miR160e-5p	0		osa-miR3981-5p	1
osa-miR1436	0		osa-miR159e	8		osa-miR166e-5p	0		osa-miR2874	8		osa-miR1437b-3p	1		osa-miR169f.2	1			osa-miR1428e-5p	0		osa-miR1427	0		osa-miR166g-3p	0		osa-miR166m	1		osa-miR160f-3p	0		osa-miR408-5p	1
osa-miR1437a	0		osa-miR160a-5p	8		osa-miR166f	0		osa-miR2877	8		osa-miR156a	1		osa-miR1846b-3p	1			osa-miR1428f-5p	0		osa-miR1428a-3p	0		osa-miR166g-5p	0		osa-miR167a-5p	1		osa-miR160f-5p	0		osa-miR435	1
osa-miR1437b-3p	0		osa-miR1860-5p	8		osa-miR166g-3p	0		osa-miR393b-3p	8		osa-miR156e	1		osa-miR1846b-5p	1			osa-miR1428g-5p	0		osa-miR1428a-5p	0		osa-miR166h-5p	0		osa-miR167b	1		osa-miR162a	0		osa-miR5077	1
osa-miR1437b-5p	0		osa-miR2871a-5p	8		osa-miR166g-5p	0		osa-miR5803	8		osa-miR156j-5p	1		osa-miR1847.1	1			osa-miR1429-3p	0		osa-miR1428b	0		osa-miR166i-3p	0		osa-miR167e-3p	1		osa-miR162b	0		osa-miR5079b	1
osa-miR1438	0		osa-miR3982-3p	8		osa-miR166h-5p	0		osa-miR7693-5p	8		osa-miR159c	1		osa-miR1850.1	1			osa-miR1429-5p	0		osa-miR1428c	0		osa-miR166i-5p	0		osa-miR1846b-5p	1		osa-miR164a	0		osa-miR5145	1
osa-miR1439	0		osa-miR5814	8		osa-miR166i-3p	0		osa-miR1429-3p	7		osa-miR164b	1		osa-miR1857-5p	1			osa-miR1430	0		osa-miR1428d	0		osa-miR166j-3p	0		osa-miR1861c	1		osa-miR164b	0		osa-miR5149	1
osa-miR1440a	0		osa-miR7695-5p	8		osa-miR166i-5p	0		osa-miR156g-3p	7		osa-miR166m	1		osa-miR1861b	1			osa-miR1431	0		osa-miR1428e-3p	0		osa-miR166k-3p	0		osa-miR1861g	1		osa-miR164c	0		osa-miR5151	1
osa-miR1440b	0		osa-miR1437b-3p	7		osa-miR166k-3p	0		osa-miR156j-3p	7		osa-miR167e-3p	1		osa-miR1861f	1			osa-miR1432-3p	0		osa-miR1428e-5p	0		osa-miR166k-5p	0		osa-miR1863b	1		osa-miR164d	0		osa-miR5158	1
osa-miR1441	0		osa-miR162b	7		osa-miR166k-5p	0		osa-miR390-5p	7		osa-miR169f.2	1		osa-miR1861i	1			osa-miR1432-5p	0		osa-miR1428f-5p	0		osa-miR166l-3p	0		osa-miR1874-5p	1		osa-miR164e	0		osa-miR5504	1
osa-miR1442	0		osa-miR2863b	7		osa-miR166l-3p	0		osa-miR398a	7		osa-miR171d-3p	1		osa-miR1863b.2	1			osa-miR1435	0		osa-miR1428g-5p	0		osa-miR166l-5p	0		osa-miR1875	1		osa-miR164f	0		osa-miR5513	1
osa-miR156a	0		osa-miR437	7		osa-miR166l-5p	0		osa-miR5536	7		osa-miR171d-5p	1		osa-miR2863a	1			osa-miR1436	0		osa-miR1429-3p	0		osa-miR166m	0		osa-miR1879	1		osa-miR166a-3p	0		osa-miR5536	1
osa-miR156b-3p	0		osa-miR156a	6		osa-miR166m	0		osa-miR5827	7		osa-miR171i-3p	1		osa-miR2873b	1			osa-miR1437b-3p	0		osa-miR1429-5p	0		osa-miR167a-3p	0		osa-miR1881	1		osa-miR166a-5p	0		osa-miR5827	1
osa-miR156b-5p	0		osa-miR160f-5p	6		osa-miR167a-3p	0		osa-miR7694-5p	7		osa-miR1846b-3p	1		osa-miR2880	1			osa-miR1437b-5p	0		osa-miR1430	0		osa-miR167a-5p	0		osa-miR2865	1		osa-miR166b-5p	0		osa-miR6253	1
osa-miR156c-3p	0		osa-miR1849	6		osa-miR167a-5p	0		osa-miR7695-5p	7		osa-miR1846b-5p	1		osa-miR395e	1			osa-miR1438	0		osa-miR1431	0		osa-miR167b	0		osa-miR2867-3p	1		osa-miR166c-3p	0		osa-miR812d	1
osa-miR156c-5p	0		osa-miR1861g	6		osa-miR167b	0		osa-miR159e	6		osa-miR1857-5p	1		osa-miR399e	1			osa-miR1439	0		osa-miR1432-3p	0		osa-miR167c-3p	0		osa-miR2871a-3p	1		osa-miR166c-5p	0		osa-miR812e	1
osa-miR156e	0		osa-miR1872	6		osa-miR167c-3p	0		osa-miR167e-3p	6		osa-miR1861c	1		osa-miR399f	1			osa-miR1440a	0		osa-miR1435	0		osa-miR167c-5p	0		osa-miR2877	1		osa-miR166d-3p	0		osa-miR812g	1
osa-miR156f-3p	0		osa-miR1883a	6		osa-miR167c-5p	0		osa-miR1850.3	6		osa-miR1861d	1		osa-miR399j	1			osa-miR1440b	0		osa-miR1436	0		osa-miR167d-3p	0		osa-miR2905	1		osa-miR166d-5p	0		osa-miR812i	1
osa-miR156f-5p	0		osa-miR2863c	6		osa-miR167d-3p	0		osa-miR1864	6		osa-miR1861e	1		osa-miR408-3p	1			osa-miR1441	0		osa-miR1437b-5p	0		osa-miR167d-5p	0		osa-miR390-5p	1		osa-miR166e-5p	0		osa-miR820a	1
osa-miR156g-3p	0		osa-miR3981-3p	6		osa-miR167d-5p	0		osa-miR1879	6		osa-miR1861h	1		osa-miR408-5p	1			osa-miR1442	0		osa-miR1438	0		osa-miR167e-3p	0		osa-miR393a	1		osa-miR166f	0		osa-miR1319a	0
osa-miR156g-5p	0		osa-miR3981-5p	6		osa-miR167e-3p	0		osa-miR396h	6		osa-miR1861i	1		osa-miR439a	1			osa-miR156a	0		osa-miR1439	0		osa-miR167e-5p	0		osa-miR393b-5p	1		osa-miR166g-3p	0		osa-miR1319b	0
osa-miR156h-3p	0		osa-miR5143b	6		osa-miR167e-5p	0		osa-miR5513	6		osa-miR1863b	1		osa-miR5149	1			osa-miR156b-3p	0		osa-miR1440a	0		osa-miR167g	0		osa-miR395a	1		osa-miR166g-5p	0		osa-miR1320-3p	0
osa-miR156h-5p	0		osa-miR5508	6		osa-miR167f	0		osa-miR812j	6		osa-miR1868	1		osa-miR5150-3p	1			osa-miR156b-5p	0		osa-miR1440b	0		osa-miR167h-3p	0		osa-miR395c	1		osa-miR166h-3p	0		osa-miR1320-5p	0
osa-miR156j-3p	0		osa-miR6251	6		osa-miR167g	0		osa-miR814b	6		osa-miR1872	1		osa-miR530-3p	1			osa-miR156c-3p	0		osa-miR1441	0		osa-miR167h-5p	0		osa-miR395d	1		osa-miR166h-5p	0		osa-miR1423-3p	0
osa-miR156j-5p	0		osa-miR1429-3p	5		osa-miR167h-3p	0		osa-miR1432-3p	5		osa-miR2275d	1		osa-miR5339	1			osa-miR156c-5p	0		osa-miR1442	0		osa-miR167i-3p	0		osa-miR395g	1		osa-miR166i-3p	0		osa-miR1424	0
osa-miR156k	0		osa-miR159c	5		osa-miR167h-5p	0		osa-miR160a-5p	5		osa-miR2865	1		osa-miR5493	1			osa-miR156e	0		osa-miR156a	0		osa-miR167i-5p	0		osa-miR395w	1		osa-miR166i-5p	0		osa-miR1426	0
osa-miR156l-3p	0		osa-miR160e-5p	5		osa-miR167i-3p	0		osa-miR1880	5		osa-miR2873b	1		osa-miR5508	1			osa-miR156f-3p	0		osa-miR156b-3p	0		osa-miR167j	0		osa-miR396e-5p	1		osa-miR166k-3p	0		osa-miR1427	0
osa-miR156l-5p	0		osa-miR1850.1	5		osa-miR167i-5p	0		osa-miR2055	5		osa-miR2878-3p	1		osa-miR6252	1			osa-miR156f-5p	0		osa-miR156b-5p	0		osa-miR168a-3p	0		osa-miR3981-5p	1		osa-miR166k-5p	0		osa-miR1428a-3p	0
osa-miR159a.2	0		osa-miR1861n	5		osa-miR167j	0		osa-miR2106	5		osa-miR390-5p	1		osa-miR6253	1			osa-miR156g-3p	0		osa-miR156c-3p	0		osa-miR168a-5p	0		osa-miR399d	1		osa-miR166l-3p	0		osa-miR1428a-5p	0
osa-miR159c	0		osa-miR2055	5		osa-miR168a-3p	0		osa-miR2871b	5		osa-miR393a	1		osa-miR7692-3p	1			osa-miR156g-5p	0		osa-miR156c-5p	0		osa-miR168b	0		osa-miR5143b	1		osa-miR166l-5p	0		osa-miR1428b	0
osa-miR159e	0		osa-miR5145	5		osa-miR168a-5p	0		osa-miR396c-3p	5		osa-miR395d	1		osa-miR7693-5p	1			osa-miR156h-3p	0		osa-miR156e	0		osa-miR169a	0		osa-miR5145	1		osa-miR166m	0		osa-miR1428c	0
osa-miR160a-3p	0		osa-miR535-3p	5		osa-miR168b	0		osa-miR3982-3p	5		osa-miR395e	1		osa-miR7694-3p	1			osa-miR156h-5p	0		osa-miR156f-3p	0		osa-miR169b	0		osa-miR5149	1		osa-miR167a-3p	0		osa-miR1428d	0
osa-miR160b-3p	0		osa-miR7694-3p	5		osa-miR169b	0		osa-miR435	5		osa-miR396h	1		osa-miR810b.2	1			osa-miR156i	0		osa-miR156f-5p	0		osa-miR169c	0		osa-miR5153	1		osa-miR167a-5p	0		osa-miR1428e-3p	0
osa-miR160b-5p	0		osa-miR1432-3p	4		osa-miR169c	0		osa-miR437	5		osa-miR3979-5p	1		osa-miR812a	1			osa-miR156j-3p	0		osa-miR156g-3p	0		osa-miR169d	0		osa-miR535-3p	1		osa-miR167c-3p	0		osa-miR1428e-5p	0
osa-miR160c-3p	0		osa-miR164d	4		osa-miR169d	0		osa-miR5082	5		osa-miR3982-5p	1		osa-miR812i	1			osa-miR156j-5p	0		osa-miR156g-5p	0		osa-miR169e	0		osa-miR535-5p	1		osa-miR167c-5p	0		osa-miR1428f-5p	0
osa-miR160c-5p	0		osa-miR166c-5p	4		osa-miR169e	0		osa-miR5143b	5		osa-miR399j	1		osa-miR812p	1			osa-miR156k	0		osa-miR156h-3p	0		osa-miR169f.1	0		osa-miR5508	1		osa-miR167d-3p	0		osa-miR1428g-5p	0
osa-miR160d-3p	0		osa-miR169i-5p.2	4		osa-miR169f.1	0		osa-miR812a	5		osa-miR435	1		osa-miR814b	1			osa-miR156l-3p	0		osa-miR156h-5p	0		osa-miR169f.2	0		osa-miR5509	1		osa-miR167d-5p	0		osa-miR1429-3p	0
osa-miR160d-5p	0		osa-miR171c-3p	4		osa-miR169f.2	0		osa-miR1319a	4		osa-miR5079b	1		osa-miR1319a	0			osa-miR156l-5p	0		osa-miR156i	0		osa-miR169g	0		osa-miR5512b	1		osa-miR167e-3p	0		osa-miR1429-5p	0
osa-miR160e-3p	0		osa-miR1861h	4		osa-miR169g	0		osa-miR156c-3p	4		osa-miR535-3p	1		osa-miR1319b	0			osa-miR159a.2	0		osa-miR156j-5p	0		osa-miR169h	0		osa-miR5513	1		osa-miR167e-5p	0		osa-miR1430	0
osa-miR160f-3p	0		osa-miR1861j	4		osa-miR169h	0		osa-miR160e-5p	4		osa-miR5505	1		osa-miR1424	0			osa-miR160a-3p	0		osa-miR156k	0		osa-miR169i-3p	0		osa-miR5540	1		osa-miR167f	0		osa-miR1432-3p	0
osa-miR160f-5p	0		osa-miR1863b.2	4		osa-miR169i-5p.1	0		osa-miR160f-5p	4		osa-miR5512a	1		osa-miR1426	0			osa-miR160a-5p	0		osa-miR156l-3p	0		osa-miR169i-5p.1	0		osa-miR5809	1		osa-miR167g	0		osa-miR1432-5p	0
osa-miR162b	0		osa-miR1879	4		osa-miR169i-5p.2	0		osa-miR166b-5p	4		osa-miR5540	1		osa-miR1427	0			osa-miR160b-3p	0		osa-miR156l-5p	0		osa-miR169i-5p.2	0		osa-miR5814	1		osa-miR167h-3p	0		osa-miR1435	0
osa-miR164b	0		osa-miR397a	4		osa-miR169j	0		osa-miR167b	4		osa-miR7693-3p	1		osa-miR1428a-3p	0			osa-miR160b-5p	0		osa-miR159a.2	0		osa-miR169j	0		osa-miR812e	1		osa-miR167h-5p	0		osa-miR1436	0
osa-miR164c	0		osa-miR5079a	4		osa-miR169k	0		osa-miR169i-5p.2	4		osa-miR7693-5p	1		osa-miR1428a-5p	0			osa-miR160c-3p	0		osa-miR159c	0		osa-miR169k	0		osa-miR812m	1		osa-miR167i-3p	0		osa-miR1437b-3p	0
osa-miR164d	0		osa-miR5083	4		osa-miR169l	0		osa-miR1857-3p	4		osa-miR810b.2	1		osa-miR1428b	0			osa-miR160c-5p	0		osa-miR159d	0		osa-miR169l	0		osa-miR812p	1		osa-miR167i-5p	0		osa-miR1437b-5p	0
osa-miR164e	0		osa-miR5153	4		osa-miR169m	0		osa-miR1860-5p	4		osa-miR812b	1		osa-miR1428c	0			osa-miR160d-3p	0		osa-miR159e	0		osa-miR169m	0		osa-miR1319a	0		osa-miR168a-3p	0		osa-miR1438	0
osa-miR166a-3p	0		osa-miR6252	4		osa-miR169n	0		osa-miR1863b.2	4		osa-miR812e	1		osa-miR1428d	0			osa-miR160d-5p	0		osa-miR160a-3p	0		osa-miR169n	0		osa-miR1319b	0		osa-miR168b	0		osa-miR1439	0
osa-miR166a-5p	0		osa-miR6255	4		osa-miR169o	0		osa-miR2867-3p	4		osa-miR812f	1		osa-miR1428e-3p	0			osa-miR160e-3p	0		osa-miR160b-3p	0		osa-miR169o	0		osa-miR1320-3p	0		osa-miR169a	0		osa-miR1440a	0
osa-miR166b-5p	0		osa-miR7693-3p	4		osa-miR169p	0		osa-miR395b	4		osa-miR812j	1		osa-miR1428e-5p	0			osa-miR160e-5p	0		osa-miR160b-5p	0		osa-miR169p	0		osa-miR1320-5p	0		osa-miR169b	0		osa-miR1440b	0
osa-miR166c-3p	0		osa-miR7694-5p	4		osa-miR169q	0		osa-miR395d	4		osa-miR814a	1		osa-miR1428f-5p	0			osa-miR160f-3p	0		osa-miR160c-3p	0		osa-miR169q	0		osa-miR1424	0		osa-miR169c	0		osa-miR1441	0
osa-miR166c-5p	0		osa-miR810b.2	4		osa-miR169r-3p	0		osa-miR396a-3p	4		osa-miR814c	1		osa-miR1428g-5p	0			osa-miR162b	0		osa-miR160c-5p	0		osa-miR169r-3p	0		osa-miR1426	0		osa-miR169d	0		osa-miR1442	0
osa-miR166d-3p	0		osa-miR812e	4		osa-miR169r-5p	0		osa-miR5149	4		osa-miR815b	1		osa-miR1429-5p	0			osa-miR164a	0		osa-miR160d-3p	0		osa-miR169r-5p	0		osa-miR1427	0		osa-miR169e	0		osa-miR156b-3p	0
osa-miR166d-5p	0		osa-miR812f	4		osa-miR171a	0		osa-miR5158	4		osa-miR1319a	0		osa-miR1430	0			osa-miR164b	0		osa-miR160d-5p	0		osa-miR171a	0		osa-miR1428a-3p	0		osa-miR169f.1	0		osa-miR156b-5p	0
osa-miR166e-3p	0		osa-miR1437a	3		osa-miR171b	0		osa-miR5801	4		osa-miR1319b	0		osa-miR1432-3p	0			osa-miR164c	0		osa-miR160e-3p	0		osa-miR171b	0		osa-miR1428a-5p	0		osa-miR169f.2	0		osa-miR156c-3p	0
osa-miR166e-5p	0		osa-miR164a	3		osa-miR171c-3p	0		osa-miR812c	4		osa-miR1320-3p	0		osa-miR1435	0			osa-miR164d	0		osa-miR160e-5p	0		osa-miR171c-3p	0		osa-miR1428b	0		osa-miR169g	0		osa-miR156c-5p	0
osa-miR166g-3p	0		osa-miR164b	3		osa-miR171c-5p	0		osa-miR1437b-3p	3		osa-miR1424	0		osa-miR1436	0			osa-miR164e	0		osa-miR160f-3p	0		osa-miR171c-5p	0		osa-miR1428c	0		osa-miR169h	0		osa-miR156e	0
osa-miR166g-5p	0		osa-miR166g-3p	3		osa-miR171d-3p	0		osa-miR160f-3p	3		osa-miR1426	0		osa-miR1437b-3p	0			osa-miR166a-3p	0		osa-miR160f-5p	0		osa-miR171d-3p	0		osa-miR1428d	0		osa-miR169i-5p.1	0		osa-miR156f-3p	0
osa-miR166h-5p	0		osa-miR166i-3p	3		osa-miR171d-5p	0		osa-miR164b	3		osa-miR1427	0		osa-miR1437b-5p	0			osa-miR166a-5p	0		osa-miR162a	0		osa-miR171d-5p	0		osa-miR1428e-3p	0		osa-miR169i-5p.2	0		osa-miR156f-5p	0
osa-miR166i-5p	0		osa-miR167d-3p	3		osa-miR171e-3p	0		osa-miR166h-5p	3		osa-miR1428a-3p	0		osa-miR1438	0			osa-miR166b-5p	0		osa-miR162b	0		osa-miR171e-3p	0		osa-miR1428e-5p	0		osa-miR169j	0		osa-miR156g-3p	0
osa-miR166k-5p	0		osa-miR1846b-3p	3		osa-miR171e-5p	0		osa-miR171c-3p	3		osa-miR1428a-5p	0		osa-miR1439	0			osa-miR166c-3p	0		osa-miR164b	0		osa-miR171e-5p	0		osa-miR1428f-5p	0		osa-miR169k	0		osa-miR156g-5p	0
osa-miR166l-3p	0		osa-miR1846d-5p	3		osa-miR171f-3p	0		osa-miR1846b-5p	3		osa-miR1428b	0		osa-miR1440a	0			osa-miR166c-5p	0		osa-miR164c	0		osa-miR171f-3p	0		osa-miR1428g-5p	0		osa-miR169l	0		osa-miR156h-3p	0
osa-miR166l-5p	0		osa-miR1874-3p	3		osa-miR171f-5p	0		osa-miR1850.1	3		osa-miR1428c	0		osa-miR1440b	0			osa-miR166d-3p	0		osa-miR164d	0		osa-miR171f-5p	0		osa-miR1429-5p	0		osa-miR169m	0		osa-miR156h-5p	0
osa-miR167a-3p	0		osa-miR1875	3		osa-miR171g	0		osa-miR1872	3		osa-miR1428d	0		osa-miR1441	0			osa-miR166d-5p	0		osa-miR164e	0		osa-miR171g	0		osa-miR1430	0		osa-miR169n	0		osa-miR156j-5p	0
osa-miR167a-5p	0		osa-miR2106	3		osa-miR171h	0		osa-miR2863a	3		osa-miR1428e-3p	0		osa-miR1442	0			osa-miR166e-3p	0		osa-miR166a-3p	0		osa-miR171h	0		osa-miR1435	0		osa-miR169o	0		osa-miR156k	0
osa-miR167b	0		osa-miR2863a	3		osa-miR171i-3p	0		osa-miR2865	3		osa-miR1428e-5p	0		osa-miR156a	0			osa-miR166e-5p	0		osa-miR166a-5p	0		osa-miR171i-3p	0		osa-miR1436	0		osa-miR169p	0		osa-miR156l-3p	0
osa-miR167c-3p	0		osa-miR2874	3		osa-miR171i-5p	0		osa-miR393b-5p	3		osa-miR1428f-5p	0		osa-miR156b-3p	0			osa-miR166g-3p	0		osa-miR166b-5p	0		osa-miR171i-5p	0		osa-miR1437b-3p	0		osa-miR169q	0		osa-miR156l-5p	0
osa-miR167c-5p	0		osa-miR396a-5p	3		osa-miR172a	0		osa-miR396d	3		osa-miR1428g-5p	0		osa-miR156b-5p	0			osa-miR166g-5p	0		osa-miR166c-3p	0		osa-miR172a	0		osa-miR1437b-5p	0		osa-miR169r-3p	0		osa-miR159c	0
osa-miR167e-3p	0		osa-miR5143a	3		osa-miR172b	0		osa-miR3981-3p	3		osa-miR1429-5p	0		osa-miR156c-3p	0			osa-miR166h-5p	0		osa-miR166c-5p	0		osa-miR172b	0		osa-miR1438	0		osa-miR169r-5p	0		osa-miR160a-3p	0
osa-miR167g	0		osa-miR5147	3		osa-miR172c	0		osa-miR5079a	3		osa-miR1430	0		osa-miR156c-5p	0			osa-miR166i-5p	0		osa-miR166d-3p	0		osa-miR172c	0		osa-miR1439	0		osa-miR171a	0		osa-miR160b-3p	0
osa-miR167h-3p	0		osa-miR5149	3		osa-miR172d-3p	0		osa-miR535-5p	3		osa-miR1431	0		osa-miR156f-3p	0			osa-miR166k-5p	0		osa-miR166d-5p	0		osa-miR172d-3p	0		osa-miR1440b	0		osa-miR171b	0		osa-miR160b-5p	0
osa-miR167h-5p	0		osa-miR7692-3p	3		osa-miR172d-5p	0		osa-miR5508	3		osa-miR1432-3p	0		osa-miR156f-5p	0			osa-miR166l-3p	0		osa-miR166e-5p	0		osa-miR172d-5p	0		osa-miR1441	0		osa-miR171c-3p	0		osa-miR160c-3p	0
osa-miR167i-3p	0		osa-miR7692-5p	3		osa-miR1846a-3p	0		osa-miR5802	3		osa-miR1435	0		osa-miR156g-3p	0			osa-miR166l-5p	0		osa-miR166g-3p	0		osa-miR1846a-3p	0		osa-miR1442	0		osa-miR171c-5p	0		osa-miR160c-5p	0
osa-miR167i-5p	0		osa-miR7693-5p	3		osa-miR1846a-5p	0		osa-miR5813	3		osa-miR1436	0		osa-miR156g-5p	0			osa-miR167a-3p	0		osa-miR166g-5p	0		osa-miR1846a-5p	0		osa-miR156b-3p	0		osa-miR171d-3p	0		osa-miR160d-3p	0
osa-miR168b	0		osa-miR812d	3		osa-miR1846b-3p	0		osa-miR810b.2	3		osa-miR1437b-5p	0		osa-miR156h-3p	0			osa-miR167a-5p	0		osa-miR166h-5p	0		osa-miR1846b-3p	0		osa-miR156b-5p	0		osa-miR171d-5p	0		osa-miR160d-5p	0
osa-miR169b	0		osa-miR812n-5p	3		osa-miR1846b-5p	0		osa-miR812b	3		osa-miR1438	0		osa-miR156h-5p	0			osa-miR167c-3p	0		osa-miR166i-5p	0		osa-miR1846b-5p	0		osa-miR156c-5p	0		osa-miR171e-3p	0		osa-miR160e-3p	0
osa-miR169c	0		osa-miR156l-5p	2		osa-miR1846c-3p	0		osa-miR812d	3		osa-miR1439	0		osa-miR156i	0			osa-miR167c-5p	0		osa-miR166k-5p	0		osa-miR1846c-3p	0		osa-miR156f-3p	0		osa-miR171e-5p	0		osa-miR160e-5p	0
osa-miR169d	0		osa-miR160f-3p	2		osa-miR1846c-5p	0		osa-miR812u	3		osa-miR1440a	0		osa-miR156j-5p	0			osa-miR167d-3p	0		osa-miR166l-3p	0		osa-miR1846c-5p	0		osa-miR156f-5p	0		osa-miR171f-3p	0		osa-miR160f-3p	0
osa-miR169e	0		osa-miR167a-3p	2		osa-miR1846d-3p	0		osa-miR814a	3		osa-miR1440b	0		osa-miR156k	0			osa-miR167g	0		osa-miR166l-5p	0		osa-miR1846d-3p	0		osa-miR156g-3p	0		osa-miR171f-5p	0		osa-miR160f-5p	0
osa-miR169f.1	0		osa-miR171e-3p	2		osa-miR1846d-5p	0		osa-miR159a.2	2		osa-miR1441	0		osa-miR156l-3p	0			osa-miR167h-5p	0		osa-miR166m	0		osa-miR1846d-5p	0		osa-miR156g-5p	0		osa-miR171g	0		osa-miR162b	0
osa-miR169f.2	0		osa-miR1863b	2		osa-miR1846e	0		osa-miR159c	2		osa-miR1442	0		osa-miR156l-5p	0			osa-miR167i-3p	0		osa-miR167a-3p	0		osa-miR1846e	0		osa-miR156h-3p	0		osa-miR171h	0		osa-miR164a	0
osa-miR169g	0		osa-miR1883b	2		osa-miR1847.1	0		osa-miR164a	2		osa-miR156b-3p	0		osa-miR160a-3p	0			osa-miR167i-5p	0		osa-miR167a-5p	0		osa-miR1847.1	0		osa-miR156h-5p	0		osa-miR171i-3p	0		osa-miR164b	0
osa-miR169h	0		osa-miR2867-5p	2		osa-miR1847.2	0		osa-miR164d	2		osa-miR156b-5p	0		osa-miR160a-5p	0			osa-miR168b	0		osa-miR167b	0		osa-miR1847.2	0		osa-miR156j-5p	0		osa-miR171i-5p	0		osa-miR164c	0
osa-miR169i-5p.1	0		osa-miR2873b	2		osa-miR1848	0		osa-miR166c-5p	2		osa-miR156c-3p	0		osa-miR160b-3p	0			osa-miR169b	0		osa-miR167c-3p	0		osa-miR1848	0		osa-miR156k	0		osa-miR172a	0		osa-miR164d	0
osa-miR169i-5p.2	0		osa-miR390-3p	2		osa-miR1849	0		osa-miR167d-3p	2		osa-miR156c-5p	0		osa-miR160b-5p	0			osa-miR169c	0		osa-miR167c-5p	0		osa-miR1849	0		osa-miR156l-3p	0		osa-miR172b	0		osa-miR164e	0
osa-miR169j	0		osa-miR390-5p	2		osa-miR1850.1	0		osa-miR169r-3p	2		osa-miR156f-3p	0		osa-miR160c-3p	0			osa-miR169d	0		osa-miR167d-3p	0		osa-miR1850.1	0		osa-miR156l-5p	0		osa-miR172c	0		osa-miR164f	0
osa-miR169k	0		osa-miR398a	2		osa-miR1850.2	0		osa-miR169r-5p	2		osa-miR156f-5p	0		osa-miR160c-5p	0			osa-miR169e	0		osa-miR167e-3p	0		osa-miR1850.2	0		osa-miR159a.2	0		osa-miR172d-3p	0		osa-miR166a-3p	0
osa-miR169l	0		osa-miR399b	2		osa-miR1850.3	0		osa-miR171i-3p	2		osa-miR156g-3p	0		osa-miR160d-3p	0			osa-miR169f.2	0		osa-miR167g	0		osa-miR1850.3	0		osa-miR159c	0		osa-miR172d-5p	0		osa-miR166a-5p	0
osa-miR169m	0		osa-miR399f	2		osa-miR1851	0		osa-miR172b	2		osa-miR156g-5p	0		osa-miR160d-5p	0			osa-miR169g	0		osa-miR167h-3p	0		osa-miR1851	0		osa-miR160a-3p	0		osa-miR1846a-3p	0		osa-miR166b-5p	0
osa-miR169n	0		osa-miR5079b	2		osa-miR1852	0		osa-miR172d-5p	2		osa-miR156h-3p	0		osa-miR160e-3p	0			osa-miR169h	0		osa-miR167h-5p	0		osa-miR1852	0		osa-miR160b-3p	0		osa-miR1846a-5p	0		osa-miR166c-3p	0
osa-miR169o	0		osa-miR5148a	2		osa-miR1853-3p	0		osa-miR1846d-5p	2		osa-miR156h-5p	0		osa-miR160e-5p	0			osa-miR169i-5p.1	0		osa-miR167i-3p	0		osa-miR1853-3p	0		osa-miR160b-5p	0		osa-miR1846b-3p	0		osa-miR166c-5p	0
osa-miR169p	0		osa-miR5151	2		osa-miR1853-5p	0		osa-miR1861d	2		osa-miR156k	0		osa-miR160f-3p	0			osa-miR169i-5p.2	0		osa-miR167i-5p	0		osa-miR1853-5p	0		osa-miR160c-3p	0		osa-miR1846b-5p	0		osa-miR166d-3p	0
osa-miR169q	0		osa-miR5493	2		osa-miR1854-3p	0		osa-miR1881	2		osa-miR156l-3p	0		osa-miR162b	0			osa-miR169j	0		osa-miR168b	0		osa-miR1854-3p	0		osa-miR160c-5p	0		osa-miR1846c-3p	0		osa-miR166d-5p	0
osa-miR169r-3p	0		osa-miR5505	2		osa-miR1854-5p	0		osa-miR1882e-3p	2		osa-miR156l-5p	0		osa-miR164a	0			osa-miR169k	0		osa-miR169a	0		osa-miR1854-5p	0		osa-miR160d-3p	0		osa-miR1846c-5p	0		osa-miR166e-5p	0
osa-miR169r-5p	0		osa-miR5540	2		osa-miR1855	0		osa-miR2121b	2		osa-miR159a.2	0		osa-miR164b	0			osa-miR169m	0		osa-miR169b	0		osa-miR1855	0		osa-miR160d-5p	0		osa-miR1846d-3p	0		osa-miR166g-3p	0
osa-miR171a	0		osa-miR5811	2		osa-miR1856	0		osa-miR2876-5p	2		osa-miR160a-3p	0		osa-miR164c	0			osa-miR169n	0		osa-miR169c	0		osa-miR1856	0		osa-miR160e-3p	0		osa-miR1846d-5p	0		osa-miR166g-5p	0
osa-miR171b	0		osa-miR5827	2		osa-miR1857-3p	0		osa-miR2905	2		osa-miR160a-5p	0		osa-miR164e	0			osa-miR169o	0		osa-miR169d	0		osa-miR1857-3p	0		osa-miR160e-5p	0		osa-miR1846e	0		osa-miR166h-5p	0
osa-miR171c-3p	0		osa-miR6254	2		osa-miR1857-5p	0		osa-miR319a-3p	2		osa-miR160b-3p	0		osa-miR164f	0			osa-miR169p	0		osa-miR169e	0		osa-miR1857-5p	0		osa-miR160f-3p	0		osa-miR1847.1	0		osa-miR166i-5p	0
osa-miR171c-5p	0		osa-miR812a	2		osa-miR1858a	0		osa-miR390-3p	2		osa-miR160b-5p	0		osa-miR166a-3p	0			osa-miR169q	0		osa-miR169f.1	0		osa-miR1858a	0		osa-miR164a	0		osa-miR1847.2	0		osa-miR166k-5p	0
osa-miR171d-3p	0		osa-miR812p	2		osa-miR1858b	0		osa-miR393a	2		osa-miR160c-3p	0		osa-miR166a-5p	0			osa-miR169r-3p	0		osa-miR169f.2	0		osa-miR1858b	0		osa-miR164c	0		osa-miR1848	0		osa-miR166l-3p	0
osa-miR171d-5p	0		osa-miR1441	1		osa-miR1859	0		osa-miR399j	2		osa-miR160c-5p	0		osa-miR166b-5p	0			osa-miR169r-5p	0		osa-miR169g	0		osa-miR1859	0		osa-miR164d	0		osa-miR1849	0		osa-miR166l-5p	0
osa-miR171e-3p	0		osa-miR156f-3p	1		osa-miR1860-3p	0		osa-miR439h	2		osa-miR160d-3p	0		osa-miR166c-3p	0			osa-miR171a	0		osa-miR169h	0		osa-miR1860-3p	0		osa-miR164e	0		osa-miR1850.1	0		osa-miR167a-3p	0
osa-miR171e-5p	0		osa-miR156h-3p	1		osa-miR1860-5p	0		osa-miR5079b	2		osa-miR160d-5p	0		osa-miR166c-5p	0			osa-miR171b	0		osa-miR169i-5p.1	0		osa-miR1860-5p	0		osa-miR166a-3p	0		osa-miR1850.2	0		osa-miR167a-5p	0
osa-miR171f-3p	0		osa-miR156j-5p	1		osa-miR1861a	0		osa-miR5083	2		osa-miR160e-3p	0		osa-miR166d-3p	0			osa-miR171c-3p	0		osa-miR169i-5p.2	0		osa-miR1861a	0		osa-miR166a-5p	0		osa-miR1850.3	0		osa-miR167c-3p	0
osa-miR171f-5p	0		osa-miR164f	1		osa-miR1861b	0		osa-miR5143a	2		osa-miR160f-3p	0		osa-miR166d-5p	0			osa-miR171c-5p	0		osa-miR169j	0		osa-miR1861b	0		osa-miR166b-5p	0		osa-miR1851	0		osa-miR167c-5p	0
osa-miR171g	0		osa-miR166c-3p	1		osa-miR1861c	0		osa-miR5148b	2		osa-miR160f-5p	0		osa-miR166e-3p	0			osa-miR171d-3p	0		osa-miR169k	0		osa-miR1861c	0		osa-miR166c-3p	0		osa-miR1852	0		osa-miR167d-3p	0
osa-miR171h	0		osa-miR166l-3p	1		osa-miR1861d	0		osa-miR5526	2		osa-miR162b	0		osa-miR166e-5p	0			osa-miR171d-5p	0		osa-miR169l	0		osa-miR1861d	0		osa-miR166c-5p	0		osa-miR1853-3p	0		osa-miR167d-5p	0
osa-miR171i-5p	0		osa-miR166l-5p	1		osa-miR1861e	0		osa-miR5540	2		osa-miR164a	0		osa-miR166g-3p	0			osa-miR171e-3p	0		osa-miR169m	0		osa-miR1861f	0		osa-miR166d-3p	0		osa-miR1853-5p	0		osa-miR167e-3p	0
osa-miR172a	0		osa-miR167c-3p	1		osa-miR1861f	0		osa-miR5799	2		osa-miR164c	0		osa-miR166h-5p	0			osa-miR171e-5p	0		osa-miR169n	0		osa-miR1861g	0		osa-miR166d-5p	0		osa-miR1854-3p	0		osa-miR167g	0
osa-miR172b	0		osa-miR167c-5p	1		osa-miR1861g	0		osa-miR5815	2		osa-miR164d	0		osa-miR166i-5p	0			osa-miR171f-3p	0		osa-miR169o	0		osa-miR1861h	0		osa-miR166e-3p	0		osa-miR1854-5p	0		osa-miR167h-3p	0
osa-miR172c	0		osa-miR167g	1		osa-miR1861h	0		osa-miR6252	2		osa-miR164e	0		osa-miR166k-5p	0			osa-miR171f-5p	0		osa-miR169p	0		osa-miR1861i	0		osa-miR166e-5p	0		osa-miR1855	0		osa-miR167h-5p	0
osa-miR172d-5p	0		osa-miR167h-5p	1		osa-miR1861i	0		osa-miR7692-3p	2		osa-miR164f	0		osa-miR166l-3p	0			osa-miR171g	0		osa-miR169q	0		osa-miR1861j	0		osa-miR166g-3p	0		osa-miR1856	0		osa-miR167i-3p	0
osa-miR1846a-3p	0		osa-miR169f.1	1		osa-miR1861j	0		osa-miR7692-5p	2		osa-miR166a-3p	0		osa-miR166l-5p	0			osa-miR171h	0		osa-miR169r-3p	0		osa-miR1861k	0		osa-miR166g-5p	0		osa-miR1857-3p	0		osa-miR167i-5p	0
osa-miR1846a-5p	0		osa-miR169f.2	1		osa-miR1861k	0		osa-miR812e	2		osa-miR166a-5p	0		osa-miR167a-5p	0			osa-miR171i-5p	0		osa-miR169r-5p	0		osa-miR1861l	0		osa-miR166h-5p	0		osa-miR1857-5p	0		osa-miR168b	0
osa-miR1846b-3p	0		osa-miR171d-5p	1		osa-miR1861l	0		osa-miR812i	2		osa-miR166b-5p	0		osa-miR167c-3p	0			osa-miR172a	0		osa-miR171a	0		osa-miR1861m	0		osa-miR166i-5p	0		osa-miR1858a	0		osa-miR169c	0
osa-miR1846b-5p	0		osa-miR172a	1		osa-miR1861m	0		osa-miR812p	2		osa-miR166c-3p	0		osa-miR167c-5p	0			osa-miR172b	0		osa-miR171b	0		osa-miR1861n	0		osa-miR166k-5p	0		osa-miR1858b	0		osa-miR169f.1	0
osa-miR1846c-3p	0		osa-miR172c	1		osa-miR1861o	0		osa-miR812r	2		osa-miR166c-5p	0		osa-miR167d-3p	0			osa-miR172c	0		osa-miR171c-3p	0		osa-miR1861o	0		osa-miR166l-3p	0		osa-miR1859	0		osa-miR169f.2	0
osa-miR1846c-5p	0		osa-miR172d-5p	1		osa-miR1862a	0		osa-miR812t	2		osa-miR166d-3p	0		osa-miR167g	0			osa-miR172d-5p	0		osa-miR171c-5p	0		osa-miR1862a	0		osa-miR166l-5p	0		osa-miR1860-3p	0		osa-miR169g	0
osa-miR1846d-3p	0		osa-miR1846a-3p	1		osa-miR1862b	0		osa-miR814c	2		osa-miR166d-5p	0		osa-miR167h-5p	0			osa-miR1846a-3p	0		osa-miR171d-3p	0		osa-miR1862b	0		osa-miR167a-3p	0		osa-miR1861a	0		osa-miR169h	0
osa-miR1846d-5p	0		osa-miR1846d-3p	1		osa-miR1862c	0		osa-miR1429-5p	1		osa-miR166e-3p	0		osa-miR167i-3p	0			osa-miR1846a-5p	0		osa-miR171d-5p	0		osa-miR1862c	0		osa-miR167c-3p	0		osa-miR1861b	0		osa-miR169i-5p.1	0
osa-miR1847.1	0		osa-miR1847.1	1		osa-miR1862e	0		osa-miR1441	1		osa-miR166e-5p	0		osa-miR167i-5p	0			osa-miR1846b-3p	0		osa-miR171e-3p	0		osa-miR1862g	0		osa-miR167c-5p	0		osa-miR1861c	0		osa-miR169j	0
osa-miR1847.2	0		osa-miR1851	1		osa-miR1862g	0		osa-miR156f-3p	1		osa-miR166g-3p	0		osa-miR168b	0			osa-miR1846b-5p	0		osa-miR171e-5p	0		osa-miR1863a	0		osa-miR167d-3p	0		osa-miR1861d	0		osa-miR169k	0
osa-miR1848	0		osa-miR1857-3p	1		osa-miR1863a	0		osa-miR162b	1		osa-miR166g-5p	0		osa-miR169b	0			osa-miR1846c-3p	0		osa-miR171f-3p	0		osa-miR1863b	0		osa-miR167g	0		osa-miR1861e	0		osa-miR169l	0
osa-miR1849	0		osa-miR1857-5p	1		osa-miR1863b	0		osa-miR166a-3p	1		osa-miR166h-5p	0		osa-miR169c	0			osa-miR1846c-5p	0		osa-miR171f-5p	0		osa-miR1863b.2	0		osa-miR167h-5p	0		osa-miR1861f	0		osa-miR169m	0
osa-miR1850.1	0		osa-miR1861c	1		osa-miR1863b.2	0		osa-miR166k-5p	1		osa-miR166i-5p	0		osa-miR169d	0			osa-miR1846d-3p	0		osa-miR171g	0		osa-miR1863c	0		osa-miR167i-3p	0		osa-miR1861g	0		osa-miR169n	0
osa-miR1850.2	0		osa-miR1880	1		osa-miR1863c	0		osa-miR169b	1		osa-miR166k-5p	0		osa-miR169e	0			osa-miR1847.1	0		osa-miR171h	0		osa-miR1864	0		osa-miR167i-5p	0		osa-miR1861h	0		osa-miR169o	0
osa-miR1850.3	0		osa-miR2866	1		osa-miR1864	0		osa-miR169p	1		osa-miR166l-3p	0		osa-miR169f.1	0			osa-miR1847.2	0		osa-miR171i-3p	0		osa-miR1865-3p	0		osa-miR168b	0		osa-miR1861i	0		osa-miR169p	0
osa-miR1851	0		osa-miR2869	1		osa-miR1865-3p	0		osa-miR1846d-3p	1		osa-miR166l-5p	0		osa-miR169g	0			osa-miR1848	0		osa-miR171i-5p	0		osa-miR1865-5p	0		osa-miR169b	0		osa-miR1861k	0		osa-miR169q	0
osa-miR1852	0		osa-miR2870	1		osa-miR1865-5p	0		osa-miR1849	1		osa-miR167a-3p	0		osa-miR169h	0			osa-miR1850.2	0		osa-miR172a	0		osa-miR1866-3p	0		osa-miR169c	0		osa-miR1861l	0		osa-miR169r-3p	0
osa-miR1853-3p	0		osa-miR2876-5p	1		osa-miR1866-3p	0		osa-miR1854-5p	1		osa-miR167a-5p	0		osa-miR169i-5p.1	0			osa-miR1850.3	0		osa-miR172b	0		osa-miR1866-5p	0		osa-miR169d	0		osa-miR1861n	0		osa-miR169r-5p	0
osa-miR1853-5p	0		osa-miR2877	1		osa-miR1866-5p	0		osa-miR1857-5p	1		osa-miR167c-3p	0		osa-miR169j	0			osa-miR1851	0		osa-miR172c	0		osa-miR1868	0		osa-miR169e	0		osa-miR1861o	0		osa-miR171a	0
osa-miR1854-3p	0		osa-miR2878-3p	1		osa-miR1868	0		osa-miR1859	1		osa-miR167c-5p	0		osa-miR169k	0			osa-miR1852	0		osa-miR172d-5p	0		osa-miR1869	0		osa-miR169f.1	0		osa-miR1862a	0		osa-miR171b	0
osa-miR1854-5p	0		osa-miR395d	1		osa-miR1869	0		osa-miR1861c	1		osa-miR167d-3p	0		osa-miR169l	0			osa-miR1853-3p	0		osa-miR1846a-3p	0		osa-miR1870-3p	0		osa-miR169f.2	0		osa-miR1862b	0		osa-miR171c-3p	0
osa-miR1855	0		osa-miR395p	1		osa-miR1870-3p	0		osa-miR2092-3p	1		osa-miR167g	0		osa-miR169m	0			osa-miR1853-5p	0		osa-miR1846a-5p	0		osa-miR1870-5p	0		osa-miR169g	0		osa-miR1862c	0		osa-miR171c-5p	0
osa-miR1856	0		osa-miR396c-3p	1		osa-miR1870-5p	0		osa-miR2096-5p	1		osa-miR167h-5p	0		osa-miR169n	0			osa-miR1854-3p	0		osa-miR1846b-3p	0		osa-miR1871	0		osa-miR169h	0		osa-miR1863a	0		osa-miR171d-3p	0
osa-miR1857-3p	0		osa-miR3979-5p	1		osa-miR1871	0		osa-miR2121a	1		osa-miR167i-3p	0		osa-miR169o	0			osa-miR1854-5p	0		osa-miR1846b-5p	0		osa-miR1872	0		osa-miR169i-5p.1	0		osa-miR1863b	0		osa-miR171d-5p	0
osa-miR1857-5p	0		osa-miR3982-5p	1		osa-miR1872	0		osa-miR2867-5p	1		osa-miR167i-5p	0		osa-miR169p	0			osa-miR1855	0		osa-miR1846c-3p	0		osa-miR1873	0		osa-miR169j	0		osa-miR1863b.2	0		osa-miR171e-3p	0
osa-miR1858a	0		osa-miR399c	1		osa-miR1873	0		osa-miR2869	1		osa-miR168b	0		osa-miR169q	0			osa-miR1856	0		osa-miR1846c-5p	0		osa-miR1874-3p	0		osa-miR169k	0		osa-miR1863c	0		osa-miR171e-5p	0
osa-miR1858b	0		osa-miR439c	1		osa-miR1874-3p	0		osa-miR2875	1		osa-miR169b	0		osa-miR169r-3p	0			osa-miR1857-3p	0		osa-miR1846d-3p	0		osa-miR1874-5p	0		osa-miR169m	0		osa-miR1864	0		osa-miR171f-3p	0
osa-miR1859	0		osa-miR439e	1		osa-miR1874-5p	0		osa-miR395o	1		osa-miR169c	0		osa-miR169r-5p	0			osa-miR1857-5p	0		osa-miR1847.1	0		osa-miR1875	0		osa-miR169n	0		osa-miR1865-3p	0		osa-miR171f-5p	0
osa-miR1860-5p	0		osa-miR439f	1		osa-miR1875	0		osa-miR395p	1		osa-miR169d	0		osa-miR171a	0			osa-miR1858a	0		osa-miR1847.2	0		osa-miR1876	0		osa-miR169o	0		osa-miR1865-5p	0		osa-miR171g	0
osa-miR1861a	0		osa-miR439h	1		osa-miR1877	0		osa-miR395w	1		osa-miR169e	0		osa-miR171b	0			osa-miR1858b	0		osa-miR1848	0		osa-miR1877	0		osa-miR169p	0		osa-miR1866-3p	0		osa-miR171h	0
osa-miR1861b	0		osa-miR5073	1		osa-miR1878	0		osa-miR3981-5p	1		osa-miR169f.1	0		osa-miR171c-5p	0			osa-miR1859	0		osa-miR1849	0		osa-miR1878	0		osa-miR169q	0		osa-miR1866-5p	0		osa-miR171i-5p	0
osa-miR1861c	0		osa-miR5075	1		osa-miR1879	0		osa-miR399f	1		osa-miR169g	0		osa-miR171d-3p	0			osa-miR1860-3p	0		osa-miR1850.1	0		osa-miR1879	0		osa-miR169r-3p	0		osa-miR1869	0		osa-miR172a	0
osa-miR1861d	0		osa-miR5148c	1		osa-miR1880	0		osa-miR439a	1		osa-miR169h	0		osa-miR171d-5p	0			osa-miR1860-5p	0		osa-miR1850.2	0		osa-miR1880	0		osa-miR169r-5p	0		osa-miR1870-3p	0		osa-miR172b	0
osa-miR1861e	0		osa-miR5152-3p	1		osa-miR1881	0		osa-miR439d	1		osa-miR169i-5p.1	0		osa-miR171e-3p	0			osa-miR1861b	0		osa-miR1850.3	0		osa-miR1881	0		osa-miR171a	0		osa-miR1870-5p	0		osa-miR172c	0
osa-miR1861f	0		osa-miR5157a-5p	1		osa-miR1882a	0		osa-miR439e	1		osa-miR169j	0		osa-miR171e-5p	0			osa-miR1861c	0		osa-miR1851	0		osa-miR1882a	0		osa-miR171b	0		osa-miR1872	0		osa-miR172d-5p	0
osa-miR1861g	0		osa-miR5158	1		osa-miR1882c	0		osa-miR439g	1		osa-miR169k	0		osa-miR171f-3p	0			osa-miR1861d	0		osa-miR1852	0		osa-miR1882c	0		osa-miR171c-3p	0		osa-miR1873	0		osa-miR1846a-3p	0
osa-miR1861h	0		osa-miR5159	1		osa-miR1882d	0		osa-miR439i	1		osa-miR169l	0		osa-miR171f-5p	0			osa-miR1861e	0		osa-miR1853-3p	0		osa-miR1882d	0		osa-miR171c-5p	0		osa-miR1874-3p	0		osa-miR1846a-5p	0
osa-miR1861i	0		osa-miR5161	1		osa-miR1882e-3p	0		osa-miR5078	1		osa-miR169m	0		osa-miR171g	0			osa-miR1861f	0		osa-miR1853-5p	0		osa-miR1882e-3p	0		osa-miR171d-3p	0		osa-miR1874-5p	0		osa-miR1846c-3p	0
osa-miR1861j	0		osa-miR529a	1		osa-miR1882e-5p	0		osa-miR5154	1		osa-miR169n	0		osa-miR171h	0			osa-miR1861g	0		osa-miR1854-3p	0		osa-miR1882e-5p	0		osa-miR171d-5p	0		osa-miR1875	0		osa-miR1846c-5p	0
osa-miR1861k	0		osa-miR5337a	1		osa-miR1882f	0		osa-miR5157a-5p	1		osa-miR169o	0		osa-miR171i-5p	0			osa-miR1861h	0		osa-miR1854-5p	0		osa-miR1882f	0		osa-miR171e-3p	0		osa-miR1877	0		osa-miR1846d-3p	0
osa-miR1861l	0		osa-miR5339	1		osa-miR1882g	0		osa-miR5337a	1		osa-miR169p	0		osa-miR172a	0			osa-miR1861i	0		osa-miR1855	0		osa-miR1882g	0		osa-miR171e-5p	0		osa-miR1878	0		osa-miR1847.1	0
osa-miR1861m	0		osa-miR5340	1		osa-miR1882h	0		osa-miR5340	1		osa-miR169q	0		osa-miR172b	0			osa-miR1861j	0		osa-miR1856	0		osa-miR1882h	0		osa-miR171f-3p	0		osa-miR1879	0		osa-miR1847.2	0
osa-miR1861n	0		osa-miR5501	1		osa-miR1883a	0		osa-miR5490	1		osa-miR169r-3p	0		osa-miR172c	0			osa-miR1861l	0		osa-miR1857-3p	0		osa-miR1883a	0		osa-miR171f-5p	0		osa-miR1880	0		osa-miR1848	0
osa-miR1861o	0		osa-miR5799	1		osa-miR1883b	0		osa-miR5493	1		osa-miR171a	0		osa-miR172d-5p	0			osa-miR1861m	0		osa-miR1857-5p	0		osa-miR1883b	0		osa-miR171g	0		osa-miR1881	0		osa-miR1849	0
osa-miR1862a	0		osa-miR5803	1		osa-miR2055	0		osa-miR5505	1		osa-miR171b	0		osa-miR1846a-3p	0			osa-miR1861n	0		osa-miR1858a	0		osa-miR2055	0		osa-miR171h	0		osa-miR1882a	0		osa-miR1850.2	0
osa-miR1862b	0		osa-miR5809	1		osa-miR2090	0		osa-miR5517	1		osa-miR171c-3p	0		osa-miR1846a-5p	0			osa-miR1861o	0		osa-miR1858b	0		osa-miR2090	0		osa-miR171i-3p	0		osa-miR1882c	0		osa-miR1850.3	0
osa-miR1862c	0		osa-miR5813	1		osa-miR2091-3p	0		osa-miR5795	1		osa-miR171c-5p	0		osa-miR1846c-3p	0			osa-miR1862a	0		osa-miR1859	0		osa-miR2091-3p	0		osa-miR171i-5p	0		osa-miR1882d	0		osa-miR1851	0
osa-miR1863a	0		osa-miR5815	1		osa-miR2091-5p	0		osa-miR5807	1		osa-miR171e-3p	0		osa-miR1846c-5p	0			osa-miR1862b	0		osa-miR1860-5p	0		osa-miR2091-5p	0		osa-miR172a	0		osa-miR1882e-3p	0		osa-miR1852	0
osa-miR1863b	0		osa-miR5817	1		osa-miR2092-3p	0		osa-miR5810	1		osa-miR171e-5p	0		osa-miR1846d-3p	0			osa-miR1862c	0		osa-miR1861b	0		osa-miR2092-3p	0		osa-miR172b	0		osa-miR1882e-5p	0		osa-miR1853-3p	0
osa-miR1863b.2	0		osa-miR5831	1		osa-miR2092-5p	0		osa-miR5816	1		osa-miR171f-3p	0		osa-miR1846d-5p	0			osa-miR1863a	0		osa-miR1861c	0		osa-miR2092-5p	0		osa-miR172c	0		osa-miR1882f	0		osa-miR1853-5p	0
osa-miR1864	0		osa-miR6246	1		osa-miR2093-3p	0		osa-miR5817	1		osa-miR171f-5p	0		osa-miR1847.2	0			osa-miR1863b	0		osa-miR1861d	0		osa-miR2093-3p	0		osa-miR172d-5p	0		osa-miR1882g	0		osa-miR1854-3p	0
osa-miR1865-3p	0		osa-miR6248	1		osa-miR2093-5p	0		osa-miR6246	1		osa-miR171g	0		osa-miR1848	0			osa-miR1864	0		osa-miR1861f	0		osa-miR2093-5p	0		osa-miR1846a-3p	0		osa-miR1882h	0		osa-miR1854-5p	0
osa-miR1865-5p	0		osa-miR6249a	1		osa-miR2094-3p	0		osa-miR6251	1		osa-miR171h	0		osa-miR1849	0			osa-miR1865-3p	0		osa-miR1861i	0		osa-miR2094-3p	0		osa-miR1846a-5p	0		osa-miR1883a	0		osa-miR1855	0
osa-miR1866-3p	0		osa-miR6249b	1		osa-miR2094-5p	0		osa-miR812f	1		osa-miR171i-5p	0		osa-miR1850.2	0			osa-miR1865-5p	0		osa-miR1861l	0		osa-miR2094-5p	0		osa-miR1846b-3p	0		osa-miR1883b	0		osa-miR1856	0
osa-miR1866-5p	0		osa-miR6253	1		osa-miR2095-3p	0		osa-miR812n-3p	1		osa-miR172a	0		osa-miR1851	0			osa-miR1866-3p	0		osa-miR1861n	0		osa-miR2095-3p	0		osa-miR1846c-3p	0		osa-miR2055	0		osa-miR1857-3p	0
osa-miR1869	0		osa-miR6256	1		osa-miR2095-5p	0		osa-miR812n-5p	1		osa-miR172b	0		osa-miR1852	0			osa-miR1866-5p	0		osa-miR1861o	0		osa-miR2095-5p	0		osa-miR1846c-5p	0		osa-miR2090	0		osa-miR1857-5p	0
osa-miR1872	0		osa-miR812b	1		osa-miR2096-3p	0		osa-miR815a	1		osa-miR172c	0		osa-miR1853-3p	0			osa-miR1868	0		osa-miR1862b	0		osa-miR2096-3p	0		osa-miR1846d-3p	0		osa-miR2091-3p	0		osa-miR1858a	0
osa-miR1873	0		osa-miR812c	1		osa-miR2096-5p	0		osa-miR816	1		osa-miR172d-5p	0		osa-miR1853-5p	0			osa-miR1869	0		osa-miR1862c	0		osa-miR2096-5p	0		osa-miR1847.1	0		osa-miR2091-5p	0		osa-miR1858b	0
osa-miR1874-3p	0		osa-miR812q	1		osa-miR2097-3p	0		osa-miR1319b	0		osa-miR1846a-3p	0		osa-miR1854-3p	0			osa-miR1872	0		osa-miR1862g	0		osa-miR2097-3p	0		osa-miR1847.2	0		osa-miR2092-3p	0		osa-miR1859	0
osa-miR1874-5p	0		osa-miR812u	1		osa-miR2097-5p	0		osa-miR1424	0		osa-miR1846a-5p	0		osa-miR1854-5p	0			osa-miR1873	0		osa-miR1863a	0		osa-miR2097-5p	0		osa-miR1848	0		osa-miR2092-5p	0		osa-miR1860-5p	0
osa-miR1875	0		osa-miR812v	1		osa-miR2098-3p	0		osa-miR1426	0		osa-miR1846c-3p	0		osa-miR1855	0			osa-miR1874-3p	0		osa-miR1863b	0		osa-miR2098-3p	0		osa-miR1849	0		osa-miR2093-3p	0		osa-miR1861a	0
osa-miR1877	0		osa-miR814c	1		osa-miR2098-5p	0		osa-miR1427	0		osa-miR1846c-5p	0		osa-miR1856	0			osa-miR1874-5p	0		osa-miR1863b.2	0		osa-miR2098-5p	0		osa-miR1850.1	0		osa-miR2093-5p	0		osa-miR1861d	0
osa-miR1878	0		osa-miR1319a	0		osa-miR2099-3p	0		osa-miR1428a-3p	0		osa-miR1846d-3p	0		osa-miR1857-3p	0			osa-miR1875	0		osa-miR1865-3p	0		osa-miR2099-3p	0		osa-miR1850.2	0		osa-miR2094-3p	0		osa-miR1861f	0
osa-miR1879	0		osa-miR1319b	0		osa-miR2099-5p	0		osa-miR1428a-5p	0		osa-miR1846d-5p	0		osa-miR1858a	0			osa-miR1877	0		osa-miR1865-5p	0		osa-miR2099-5p	0		osa-miR1850.3	0		osa-miR2094-5p	0		osa-miR1861i	0
osa-miR1880	0		osa-miR1424	0		osa-miR2100-3p	0		osa-miR1428b	0		osa-miR1847.1	0		osa-miR1858b	0			osa-miR1878	0		osa-miR1866-3p	0		osa-miR2100-3p	0		osa-miR1851	0		osa-miR2095-3p	0		osa-miR1861l	0
osa-miR1881	0		osa-miR1426	0		osa-miR2100-5p	0		osa-miR1428c	0		osa-miR1848	0		osa-miR1859	0			osa-miR1879	0		osa-miR1866-5p	0		osa-miR2100-5p	0		osa-miR1852	0		osa-miR2095-5p	0		osa-miR1861o	0
osa-miR1882a	0		osa-miR1427	0		osa-miR2101-3p	0		osa-miR1428d	0		osa-miR1850.2	0		osa-miR1860-3p	0			osa-miR1880	0		osa-miR1869	0		osa-miR2101-3p	0		osa-miR1853-3p	0		osa-miR2096-3p	0		osa-miR1862a	0
osa-miR1882c	0		osa-miR1428a-3p	0		osa-miR2101-5p	0		osa-miR1428e-3p	0		osa-miR1851	0		osa-miR1861a	0			osa-miR1881	0		osa-miR1870-5p	0		osa-miR2101-5p	0		osa-miR1853-5p	0		osa-miR2096-5p	0		osa-miR1862b	0
osa-miR1882e-3p	0		osa-miR1428a-5p	0		osa-miR2102-3p	0		osa-miR1428e-5p	0		osa-miR1852	0		osa-miR1861c	0			osa-miR1882a	0		osa-miR1872	0		osa-miR2102-3p	0		osa-miR1854-3p	0		osa-miR2097-3p	0		osa-miR1862c	0
osa-miR1882e-5p	0		osa-miR1428b	0		osa-miR2102-5p	0		osa-miR1428f-5p	0		osa-miR1853-3p	0		osa-miR1861d	0			osa-miR1882c	0		osa-miR1874-3p	0		osa-miR2102-5p	0		osa-miR1854-5p	0		osa-miR2097-5p	0		osa-miR1863b	0
osa-miR1882f	0		osa-miR1428c	0		osa-miR2103	0		osa-miR1428g-5p	0		osa-miR1853-5p	0		osa-miR1861g	0			osa-miR1882d	0		osa-miR1874-5p	0		osa-miR2103	0		osa-miR1855	0		osa-miR2098-3p	0		osa-miR1863b.2	0
osa-miR1882g	0		osa-miR1428d	0		osa-miR2104	0		osa-miR1430	0		osa-miR1854-3p	0		osa-miR1861h	0			osa-miR1882e-3p	0		osa-miR1875	0		osa-miR2104	0		osa-miR1856	0		osa-miR2098-5p	0		osa-miR1863c	0
osa-miR1882h	0		osa-miR1428e-3p	0		osa-miR2105	0		osa-miR1435	0		osa-miR1854-5p	0		osa-miR1861k	0			osa-miR1882e-5p	0		osa-miR1877	0		osa-miR2105	0		osa-miR1857-3p	0		osa-miR2099-3p	0		osa-miR1864	0
osa-miR1883a	0		osa-miR1428e-5p	0		osa-miR2106	0		osa-miR1436	0		osa-miR1855	0		osa-miR1861l	0			osa-miR1882f	0		osa-miR1879	0		osa-miR2106	0		osa-miR1857-5p	0		osa-miR2099-5p	0		osa-miR1865-3p	0
osa-miR1883b	0		osa-miR1428f-5p	0		osa-miR2118a	0		osa-miR1437b-5p	0		osa-miR1856	0		osa-miR1861n	0			osa-miR1882g	0		osa-miR1880	0		osa-miR2118a	0		osa-miR1858a	0		osa-miR2100-3p	0		osa-miR1865-5p	0
osa-miR2055	0		osa-miR1428g-5p	0		osa-miR2118b	0		osa-miR1438	0		osa-miR1857-3p	0		osa-miR1861o	0			osa-miR1882h	0		osa-miR1881	0		osa-miR2118b	0		osa-miR1858b	0		osa-miR2100-5p	0		osa-miR1866-3p	0
osa-miR2090	0		osa-miR1429-5p	0		osa-miR2118c	0		osa-miR1439	0		osa-miR1858a	0		osa-miR1862a	0			osa-miR1883a	0		osa-miR1882a	0		osa-miR2118c	0		osa-miR1859	0		osa-miR2101-3p	0		osa-miR1866-5p	0
osa-miR2091-3p	0		osa-miR1430	0		osa-miR2118d	0		osa-miR1440a	0		osa-miR1858b	0		osa-miR1862b	0			osa-miR1883b	0		osa-miR1882c	0		osa-miR2118d	0		osa-miR1860-3p	0		osa-miR2101-5p	0		osa-miR1869	0
osa-miR2091-5p	0		osa-miR1431	0		osa-miR2118e	0		osa-miR1440b	0		osa-miR1859	0		osa-miR1862c	0			osa-miR2055	0		osa-miR1882d	0		osa-miR2118e	0		osa-miR1860-5p	0		osa-miR2102-3p	0		osa-miR1872	0
osa-miR2092-3p	0		osa-miR1435	0		osa-miR2118f	0		osa-miR1442	0		osa-miR1860-3p	0		osa-miR1863b	0			osa-miR2090	0		osa-miR1882e-3p	0		osa-miR2118f	0		osa-miR1861a	0		osa-miR2102-5p	0		osa-miR1874-3p	0
osa-miR2092-5p	0		osa-miR1436	0		osa-miR2118g	0		osa-miR156b-3p	0		osa-miR1860-5p	0		osa-miR1864	0			osa-miR2091-3p	0		osa-miR1882e-5p	0		osa-miR2118g	0		osa-miR1861b	0		osa-miR2103	0		osa-miR1874-5p	0
osa-miR2093-3p	0		osa-miR1437b-5p	0		osa-miR2118h	0		osa-miR156b-5p	0		osa-miR1861a	0		osa-miR1865-3p	0			osa-miR2091-5p	0		osa-miR1882f	0		osa-miR2118h	0		osa-miR1861d	0		osa-miR2104	0		osa-miR1875	0
osa-miR2093-5p	0		osa-miR1438	0		osa-miR2118i	0		osa-miR156c-5p	0		osa-miR1861b	0		osa-miR1865-5p	0			osa-miR2092-3p	0		osa-miR1882g	0		osa-miR2118i	0		osa-miR1861f	0		osa-miR2105	0		osa-miR1877	0
osa-miR2094-3p	0		osa-miR1439	0		osa-miR2118j	0		osa-miR156f-5p	0		osa-miR1861f	0		osa-miR1866-3p	0			osa-miR2092-5p	0		osa-miR1882h	0		osa-miR2118j	0		osa-miR1861i	0		osa-miR2106	0		osa-miR1879	0
osa-miR2094-5p	0		osa-miR1440a	0		osa-miR2118k	0		osa-miR156g-5p	0		osa-miR1861g	0		osa-miR1866-5p	0			osa-miR2093-3p	0		osa-miR2090	0		osa-miR2118k	0		osa-miR1861l	0		osa-miR2118a	0		osa-miR1880	0
osa-miR2095-3p	0		osa-miR1440b	0		osa-miR2118l	0		osa-miR156h-3p	0		osa-miR1861j	0		osa-miR1869	0			osa-miR2093-5p	0		osa-miR2091-3p	0		osa-miR2118l	0		osa-miR1861n	0		osa-miR2118b	0		osa-miR1881	0
osa-miR2095-5p	0		osa-miR1442	0		osa-miR2118m	0		osa-miR156h-5p	0		osa-miR1861k	0		osa-miR1872	0			osa-miR2094-3p	0		osa-miR2091-5p	0		osa-miR2118m	0		osa-miR1861o	0		osa-miR2118c	0		osa-miR1882a	0
osa-miR2096-3p	0		osa-miR156b-3p	0		osa-miR2118n	0		osa-miR156j-5p	0		osa-miR1861l	0		osa-miR1874-3p	0			osa-miR2094-5p	0		osa-miR2092-3p	0		osa-miR2118n	0		osa-miR1862a	0		osa-miR2118d	0		osa-miR1882c	0
osa-miR2096-5p	0		osa-miR156b-5p	0		osa-miR2118o	0		osa-miR156k	0		osa-miR1861m	0		osa-miR1874-5p	0			osa-miR2095-3p	0		osa-miR2092-5p	0		osa-miR2118o	0		osa-miR1862b	0		osa-miR2118e	0		osa-miR1882d	0
osa-miR2097-3p	0		osa-miR156c-3p	0		osa-miR2118p	0		osa-miR156l-3p	0		osa-miR1861o	0		osa-miR1875	0			osa-miR2095-5p	0		osa-miR2093-3p	0		osa-miR2118p	0		osa-miR1862c	0		osa-miR2118f	0		osa-miR1882e-3p	0
osa-miR2097-5p	0		osa-miR156c-5p	0		osa-miR2118q	0		osa-miR156l-5p	0		osa-miR1862a	0		osa-miR1877	0			osa-miR2096-3p	0		osa-miR2093-5p	0		osa-miR2118q	0		osa-miR1863a	0		osa-miR2118g	0		osa-miR1882e-5p	0
osa-miR2098-3p	0		osa-miR156f-5p	0		osa-miR2118r	0		osa-miR160a-3p	0		osa-miR1862b	0		osa-miR1879	0			osa-miR2096-5p	0		osa-miR2094-3p	0		osa-miR2118r	0		osa-miR1863b.2	0		osa-miR2118h	0		osa-miR1882f	0
osa-miR2098-5p	0		osa-miR156g-3p	0		osa-miR2120	0		osa-miR160b-3p	0		osa-miR1862c	0		osa-miR1880	0			osa-miR2097-3p	0		osa-miR2094-5p	0		osa-miR2120	0		osa-miR1864	0		osa-miR2118i	0		osa-miR1882g	0
osa-miR2099-3p	0		osa-miR156g-5p	0		osa-miR2121a	0		osa-miR160b-5p	0		osa-miR1863a	0		osa-miR1881	0			osa-miR2097-5p	0		osa-miR2095-3p	0		osa-miR2121a	0		osa-miR1865-3p	0		osa-miR2118j	0		osa-miR1882h	0
osa-miR2099-5p	0		osa-miR156h-5p	0		osa-miR2121b	0		osa-miR160c-3p	0		osa-miR1863b.2	0		osa-miR1882a	0			osa-miR2098-3p	0		osa-miR2095-5p	0		osa-miR2121b	0		osa-miR1865-5p	0		osa-miR2118k	0		osa-miR1883a	0
osa-miR2100-3p	0		osa-miR156k	0		osa-miR2122	0		osa-miR160c-5p	0		osa-miR1864	0		osa-miR1882c	0			osa-miR2098-5p	0		osa-miR2096-3p	0		osa-miR2122	0		osa-miR1866-3p	0		osa-miR2118l	0		osa-miR1883b	0
osa-miR2100-5p	0		osa-miR156l-3p	0		osa-miR2275a	0		osa-miR160d-3p	0		osa-miR1865-3p	0		osa-miR1882d	0			osa-miR2099-3p	0		osa-miR2097-3p	0		osa-miR2275a	0		osa-miR1866-5p	0		osa-miR2118m	0		osa-miR2055	0
osa-miR2101-3p	0		osa-miR160a-3p	0		osa-miR2275b	0		osa-miR160d-5p	0		osa-miR1865-5p	0		osa-miR1882e-3p	0			osa-miR2099-5p	0		osa-miR2097-5p	0		osa-miR2275b	0		osa-miR1869	0		osa-miR2118n	0		osa-miR2090	0
osa-miR2101-5p	0		osa-miR160b-3p	0		osa-miR2275c	0		osa-miR160e-3p	0		osa-miR1866-3p	0		osa-miR1882e-5p	0			osa-miR2100-3p	0		osa-miR2098-3p	0		osa-miR2275c	0		osa-miR1872	0		osa-miR2118o	0		osa-miR2091-3p	0
osa-miR2102-3p	0		osa-miR160b-5p	0		osa-miR2275d	0		osa-miR164c	0		osa-miR1866-5p	0		osa-miR1882f	0			osa-miR2100-5p	0		osa-miR2098-5p	0		osa-miR2275d	0		osa-miR1874-3p	0		osa-miR2118p	0		osa-miR2091-5p	0
osa-miR2102-5p	0		osa-miR160c-3p	0		osa-miR2863a	0		osa-miR164e	0		osa-miR1869	0		osa-miR1882g	0			osa-miR2101-3p	0		osa-miR2099-3p	0		osa-miR2863a	0		osa-miR1877	0		osa-miR2118q	0		osa-miR2092-3p	0
osa-miR2103	0		osa-miR160c-5p	0		osa-miR2863b	0		osa-miR164f	0		osa-miR1874-3p	0		osa-miR1882h	0			osa-miR2101-5p	0		osa-miR2099-5p	0		osa-miR2863b	0		osa-miR1880	0		osa-miR2118r	0		osa-miR2092-5p	0
osa-miR2104	0		osa-miR160d-3p	0		osa-miR2863c	0		osa-miR166a-5p	0		osa-miR1874-5p	0		osa-miR1883a	0			osa-miR2102-3p	0		osa-miR2100-3p	0		osa-miR2863c	0		osa-miR1882a	0		osa-miR2120	0		osa-miR2093-3p	0
osa-miR2105	0		osa-miR160d-5p	0		osa-miR2864.1	0		osa-miR166c-3p	0		osa-miR1875	0		osa-miR1883b	0			osa-miR2102-5p	0		osa-miR2100-5p	0		osa-miR2864.1	0		osa-miR1882c	0		osa-miR2121a	0		osa-miR2093-5p	0
osa-miR2106	0		osa-miR160e-3p	0		osa-miR2864.2	0		osa-miR166d-3p	0		osa-miR1877	0		osa-miR2055	0			osa-miR2103	0		osa-miR2101-3p	0		osa-miR2864.2	0		osa-miR1882d	0		osa-miR2121b	0		osa-miR2094-3p	0
osa-miR2118a	0		osa-miR164c	0		osa-miR2865	0		osa-miR166d-5p	0		osa-miR1879	0		osa-miR2090	0			osa-miR2104	0		osa-miR2101-5p	0		osa-miR2865	0		osa-miR1882e-3p	0		osa-miR2122	0		osa-miR2094-5p	0
osa-miR2118b	0		osa-miR164e	0		osa-miR2866	0		osa-miR166e-3p	0		osa-miR1880	0		osa-miR2091-3p	0			osa-miR2105	0		osa-miR2102-3p	0		osa-miR2866	0		osa-miR1882e-5p	0		osa-miR2275a	0		osa-miR2095-3p	0
osa-miR2118c	0		osa-miR166a-3p	0		osa-miR2867-3p	0		osa-miR166e-5p	0		osa-miR1881	0		osa-miR2091-5p	0			osa-miR2106	0		osa-miR2102-5p	0		osa-miR2867-3p	0		osa-miR1882f	0		osa-miR2275b	0		osa-miR2095-5p	0
osa-miR2118d	0		osa-miR166a-5p	0		osa-miR2867-5p	0		osa-miR166g-3p	0		osa-miR1882a	0		osa-miR2092-3p	0			osa-miR2118a	0		osa-miR2103	0		osa-miR2867-5p	0		osa-miR1882g	0		osa-miR2275c	0		osa-miR2096-3p	0
osa-miR2118e	0		osa-miR166d-3p	0		osa-miR2868	0		osa-miR166g-5p	0		osa-miR1882c	0		osa-miR2092-5p	0			osa-miR2118b	0		osa-miR2104	0		osa-miR2868	0		osa-miR1882h	0		osa-miR2275d	0		osa-miR2096-5p	0
osa-miR2118f	0		osa-miR166d-5p	0		osa-miR2869	0		osa-miR166i-5p	0		osa-miR1882d	0		osa-miR2093-3p	0			osa-miR2118c	0		osa-miR2105	0		osa-miR2869	0		osa-miR1883a	0		osa-miR2863a	0		osa-miR2097-3p	0
osa-miR2118g	0		osa-miR166e-3p	0		osa-miR2870	0		osa-miR166l-3p	0		osa-miR1882e-3p	0		osa-miR2093-5p	0			osa-miR2118d	0		osa-miR2106	0		osa-miR2870	0		osa-miR1883b	0		osa-miR2863b	0		osa-miR2097-5p	0
osa-miR2118h	0		osa-miR166e-5p	0		osa-miR2871a-3p	0		osa-miR166l-5p	0		osa-miR1882e-5p	0		osa-miR2094-3p	0			osa-miR2118e	0		osa-miR2118a	0		osa-miR2871a-3p	0		osa-miR2055	0		osa-miR2863c	0		osa-miR2098-3p	0
osa-miR2118i	0		osa-miR166g-5p	0		osa-miR2871a-5p	0		osa-miR167a-3p	0		osa-miR1882f	0		osa-miR2094-5p	0			osa-miR2118f	0		osa-miR2118b	0		osa-miR2871a-5p	0		osa-miR2090	0		osa-miR2864.1	0		osa-miR2098-5p	0
osa-miR2118j	0		osa-miR166h-5p	0		osa-miR2871b	0		osa-miR167a-5p	0		osa-miR1882g	0		osa-miR2095-3p	0			osa-miR2118g	0		osa-miR2118c	0		osa-miR2871b	0		osa-miR2091-3p	0		osa-miR2864.2	0		osa-miR2099-3p	0
osa-miR2118k	0		osa-miR166i-5p	0		osa-miR2872	0		osa-miR167c-3p	0		osa-miR1882h	0		osa-miR2095-5p	0			osa-miR2118h	0		osa-miR2118d	0		osa-miR2872	0		osa-miR2091-5p	0		osa-miR2865	0		osa-miR2099-5p	0
osa-miR2118l	0		osa-miR166k-5p	0		osa-miR2873b	0		osa-miR167c-5p	0		osa-miR1883a	0		osa-miR2096-3p	0			osa-miR2118i	0		osa-miR2118e	0		osa-miR2873a	0		osa-miR2092-3p	0		osa-miR2866	0		osa-miR2100-3p	0
osa-miR2118m	0		osa-miR167a-5p	0		osa-miR2873c	0		osa-miR167g	0		osa-miR1883b	0		osa-miR2096-5p	0			osa-miR2118j	0		osa-miR2118f	0		osa-miR2873b	0		osa-miR2092-5p	0		osa-miR2867-3p	0		osa-miR2100-5p	0
osa-miR2118n	0		osa-miR167i-3p	0		osa-miR2874	0		osa-miR167h-5p	0		osa-miR2055	0		osa-miR2097-3p	0			osa-miR2118k	0		osa-miR2118g	0		osa-miR2873c	0		osa-miR2093-3p	0		osa-miR2867-5p	0		osa-miR2101-3p	0
osa-miR2118o	0		osa-miR167i-5p	0		osa-miR2875	0		osa-miR167i-3p	0		osa-miR2090	0		osa-miR2097-5p	0			osa-miR2118l	0		osa-miR2118h	0		osa-miR2874	0		osa-miR2093-5p	0		osa-miR2868	0		osa-miR2101-5p	0
osa-miR2118p	0		osa-miR168b	0		osa-miR2876-3p	0		osa-miR167i-5p	0		osa-miR2091-3p	0		osa-miR2098-3p	0			osa-miR2118m	0		osa-miR2118i	0		osa-miR2875	0		osa-miR2094-3p	0		osa-miR2869	0		osa-miR2102-3p	0
osa-miR2118q	0		osa-miR169b	0		osa-miR2876-5p	0		osa-miR168b	0		osa-miR2091-5p	0		osa-miR2098-5p	0			osa-miR2118n	0		osa-miR2118j	0		osa-miR2876-3p	0		osa-miR2094-5p	0		osa-miR2870	0		osa-miR2102-5p	0
osa-miR2118r	0		osa-miR169c	0		osa-miR2877	0		osa-miR169c	0		osa-miR2092-3p	0		osa-miR2099-3p	0			osa-miR2118o	0		osa-miR2118k	0		osa-miR2876-5p	0		osa-miR2095-3p	0		osa-miR2871a-5p	0		osa-miR2103	0
osa-miR2120	0		osa-miR169d	0		osa-miR2878-3p	0		osa-miR169d	0		osa-miR2092-5p	0		osa-miR2099-5p	0			osa-miR2118p	0		osa-miR2118l	0		osa-miR2877	0		osa-miR2095-5p	0		osa-miR2871b	0		osa-miR2104	0
osa-miR2121a	0		osa-miR169e	0		osa-miR2879	0		osa-miR169e	0		osa-miR2093-3p	0		osa-miR2100-3p	0			osa-miR2118q	0		osa-miR2118m	0		osa-miR2878-3p	0		osa-miR2096-3p	0		osa-miR2872	0		osa-miR2105	0
osa-miR2121b	0		osa-miR169g	0		osa-miR2880	0		osa-miR169f.1	0		osa-miR2093-5p	0		osa-miR2100-5p	0			osa-miR2118r	0		osa-miR2118n	0		osa-miR2878-5p	0		osa-miR2096-5p	0		osa-miR2873a	0		osa-miR2106	0
osa-miR2122	0		osa-miR169h	0		osa-miR2905	0		osa-miR169f.2	0		osa-miR2094-3p	0		osa-miR2101-3p	0			osa-miR2120	0		osa-miR2118o	0		osa-miR2879	0		osa-miR2097-3p	0		osa-miR2873b	0		osa-miR2118a	0
osa-miR2275a	0		osa-miR169i-5p.1	0		osa-miR2907a	0		osa-miR169g	0		osa-miR2094-5p	0		osa-miR2101-5p	0			osa-miR2121a	0		osa-miR2118p	0		osa-miR2880	0		osa-miR2097-5p	0		osa-miR2873c	0		osa-miR2118b	0
osa-miR2275b	0		osa-miR169j	0		osa-miR2907b	0		osa-miR169h	0		osa-miR2095-3p	0		osa-miR2102-3p	0			osa-miR2121b	0		osa-miR2118q	0		osa-miR2905	0		osa-miR2098-3p	0		osa-miR2874	0		osa-miR2118c	0
osa-miR2275c	0		osa-miR169k	0		osa-miR2907c	0		osa-miR169i-5p.1	0		osa-miR2095-5p	0		osa-miR2102-5p	0			osa-miR2122	0		osa-miR2118r	0		osa-miR2907a	0		osa-miR2098-5p	0		osa-miR2875	0		osa-miR2118d	0
osa-miR2275d	0		osa-miR169l	0		osa-miR2907d	0		osa-miR169j	0		osa-miR2096-3p	0		osa-miR2103	0			osa-miR2275a	0		osa-miR2120	0		osa-miR2907b	0		osa-miR2099-3p	0		osa-miR2876-3p	0		osa-miR2118e	0
osa-miR2863a	0		osa-miR169m	0		osa-miR2918	0		osa-miR169k	0		osa-miR2096-5p	0		osa-miR2104	0			osa-miR2275b	0		osa-miR2121a	0		osa-miR2907c	0		osa-miR2099-5p	0		osa-miR2876-5p	0		osa-miR2118f	0
osa-miR2864.1	0		osa-miR169n	0		osa-miR2919	0		osa-miR169l	0		osa-miR2097-3p	0		osa-miR2105	0			osa-miR2275c	0		osa-miR2121b	0		osa-miR2907d	0		osa-miR2100-3p	0		osa-miR2877	0		osa-miR2118g	0
osa-miR2864.2	0		osa-miR169o	0		osa-miR2920	0		osa-miR169m	0		osa-miR2097-5p	0		osa-miR2106	0			osa-miR2275d	0		osa-miR2122	0		osa-miR2918	0		osa-miR2100-5p	0		osa-miR2878-3p	0		osa-miR2118h	0
osa-miR2865	0		osa-miR169p	0		osa-miR2921	0		osa-miR169n	0		osa-miR2098-3p	0		osa-miR2118a	0			osa-miR2863b	0		osa-miR2275a	0		osa-miR2919	0		osa-miR2101-3p	0		osa-miR2879	0		osa-miR2118i	0
osa-miR2866	0		osa-miR169q	0		osa-miR2922	0		osa-miR169o	0		osa-miR2098-5p	0		osa-miR2118b	0			osa-miR2863c	0		osa-miR2275b	0		osa-miR2920	0		osa-miR2101-5p	0		osa-miR2880	0		osa-miR2118j	0
osa-miR2867-3p	0		osa-miR169r-3p	0		osa-miR2923	0		osa-miR169q	0		osa-miR2099-3p	0		osa-miR2118c	0			osa-miR2864.1	0		osa-miR2275c	0		osa-miR2921	0		osa-miR2102-3p	0		osa-miR2905	0		osa-miR2118k	0
osa-miR2867-5p	0		osa-miR169r-5p	0		osa-miR2924	0		osa-miR171a	0		osa-miR2099-5p	0		osa-miR2118d	0			osa-miR2864.2	0		osa-miR2275d	0		osa-miR2922	0		osa-miR2102-5p	0		osa-miR2907a	0		osa-miR2118l	0
osa-miR2868	0		osa-miR171a	0		osa-miR2925	0		osa-miR171b	0		osa-miR2100-3p	0		osa-miR2118e	0			osa-miR2865	0		osa-miR2863a	0		osa-miR2923	0		osa-miR2103	0		osa-miR2907b	0		osa-miR2118m	0
osa-miR2869	0		osa-miR171b	0		osa-miR2926	0		osa-miR171c-5p	0		osa-miR2100-5p	0		osa-miR2118f	0			osa-miR2866	0		osa-miR2863b	0		osa-miR2924	0		osa-miR2104	0		osa-miR2907c	0		osa-miR2118n	0
osa-miR2870	0		osa-miR171c-5p	0		osa-miR2927	0		osa-miR171d-3p	0		osa-miR2101-3p	0		osa-miR2118g	0			osa-miR2867-5p	0		osa-miR2863c	0		osa-miR2925	0		osa-miR2105	0		osa-miR2907d	0		osa-miR2118o	0
osa-miR2871a-3p	0		osa-miR171d-3p	0		osa-miR2928	0		osa-miR171d-5p	0		osa-miR2101-5p	0		osa-miR2118h	0			osa-miR2868	0		osa-miR2864.1	0		osa-miR2926	0		osa-miR2106	0		osa-miR2918	0		osa-miR2118p	0
osa-miR2871a-5p	0		osa-miR171e-5p	0		osa-miR2929	0		osa-miR171e-3p	0		osa-miR2102-3p	0		osa-miR2118i	0			osa-miR2869	0		osa-miR2864.2	0		osa-miR2927	0		osa-miR2118a	0		osa-miR2919	0		osa-miR2118q	0
osa-miR2871b	0		osa-miR171f-3p	0		osa-miR2930	0		osa-miR171e-5p	0		osa-miR2102-5p	0		osa-miR2118j	0			osa-miR2870	0		osa-miR2865	0		osa-miR2928	0		osa-miR2118b	0		osa-miR2920	0		osa-miR2118r	0
osa-miR2872	0		osa-miR171f-5p	0		osa-miR2931	0		osa-miR171f-3p	0		osa-miR2103	0		osa-miR2118k	0			osa-miR2871a-3p	0		osa-miR2866	0		osa-miR2929	0		osa-miR2118c	0		osa-miR2921	0		osa-miR2120	0
osa-miR2873b	0		osa-miR171g	0		osa-miR2932	0		osa-miR171f-5p	0		osa-miR2104	0		osa-miR2118l	0			osa-miR2871a-5p	0		osa-miR2867-5p	0		osa-miR2930	0		osa-miR2118d	0		osa-miR2922	0		osa-miR2121a	0
osa-miR2873c	0		osa-miR171h	0		osa-miR319a-3p	0		osa-miR171g	0		osa-miR2105	0		osa-miR2118m	0			osa-miR2871b	0		osa-miR2868	0		osa-miR2931	0		osa-miR2118e	0		osa-miR2923	0		osa-miR2121b	0
osa-miR2875	0		osa-miR171i-5p	0		osa-miR319a-3p.2-3p	0		osa-miR171h	0		osa-miR2118a	0		osa-miR2118n	0			osa-miR2872	0		osa-miR2869	0		osa-miR2932	0		osa-miR2118f	0		osa-miR2924	0		osa-miR2122	0
osa-miR2876-3p	0		osa-miR172b	0		osa-miR319a-5p	0		osa-miR171i-5p	0		osa-miR2118b	0		osa-miR2118o	0			osa-miR2873b	0		osa-miR2870	0		osa-miR319a-3p	0		osa-miR2118g	0		osa-miR2925	0		osa-miR2275a	0
osa-miR2876-5p	0		osa-miR1846a-5p	0		osa-miR319b	0		osa-miR172a	0		osa-miR2118c	0		osa-miR2118p	0			osa-miR2873c	0		osa-miR2871a-5p	0		osa-miR319a-3p.2-3p	0		osa-miR2118h	0		osa-miR2926	0		osa-miR2275b	0
osa-miR2877	0		osa-miR1846c-3p	0		osa-miR390-3p	0		osa-miR172c	0		osa-miR2118d	0		osa-miR2118q	0			osa-miR2874	0		osa-miR2872	0		osa-miR319a-5p	0		osa-miR2118i	0		osa-miR2927	0		osa-miR2275c	0
osa-miR2878-3p	0		osa-miR1846c-5p	0		osa-miR390-5p	0		osa-miR1846a-3p	0		osa-miR2118e	0		osa-miR2118r	0			osa-miR2875	0		osa-miR2873b	0		osa-miR319b	0		osa-miR2118j	0		osa-miR2928	0		osa-miR2275d	0
osa-miR2880	0		osa-miR1847.2	0		osa-miR393a	0		osa-miR1846a-5p	0		osa-miR2118f	0		osa-miR2120	0			osa-miR2876-3p	0		osa-miR2873c	0		osa-miR390-3p	0		osa-miR2118k	0		osa-miR2929	0		osa-miR2863a	0
osa-miR2905	0		osa-miR1848	0		osa-miR393b-3p	0		osa-miR1846b-3p	0		osa-miR2118g	0		osa-miR2121a	0			osa-miR2876-5p	0		osa-miR2874	0		osa-miR390-5p	0		osa-miR2118l	0		osa-miR2930	0		osa-miR2863b	0
osa-miR2907a	0		osa-miR1850.2	0		osa-miR394	0		osa-miR1846c-3p	0		osa-miR2118h	0		osa-miR2121b	0			osa-miR2877	0		osa-miR2875	0		osa-miR393a	0		osa-miR2118m	0		osa-miR2931	0		osa-miR2864.1	0
osa-miR2907b	0		osa-miR1852	0		osa-miR395a	0		osa-miR1846c-5p	0		osa-miR2118i	0		osa-miR2122	0			osa-miR2878-3p	0		osa-miR2876-3p	0		osa-miR393b-3p	0		osa-miR2118n	0		osa-miR2932	0		osa-miR2864.2	0
osa-miR2907c	0		osa-miR1853-3p	0		osa-miR395b	0		osa-miR1847.1	0		osa-miR2118j	0		osa-miR2275a	0			osa-miR2879	0		osa-miR2876-5p	0		osa-miR393b-5p	0		osa-miR2118o	0		osa-miR319a-3p	0		osa-miR2865	0
osa-miR2907d	0		osa-miR1853-5p	0		osa-miR395c	0		osa-miR1847.2	0		osa-miR2118k	0		osa-miR2275b	0			osa-miR2905	0		osa-miR2877	0		osa-miR394	0		osa-miR2118p	0		osa-miR319a-3p.2-3p	0		osa-miR2866	0
osa-miR2918	0		osa-miR1854-3p	0		osa-miR395d	0		osa-miR1848	0		osa-miR2118l	0		osa-miR2275c	0			osa-miR2907a	0		osa-miR2878-3p	0		osa-miR395a	0		osa-miR2118q	0		osa-miR319a-5p	0		osa-miR2867-3p	0
osa-miR2919	0		osa-miR1854-5p	0		osa-miR395e	0		osa-miR1850.2	0		osa-miR2118m	0		osa-miR2275d	0			osa-miR2907b	0		osa-miR2879	0		osa-miR395b	0		osa-miR2118r	0		osa-miR319b	0		osa-miR2867-5p	0
osa-miR2920	0		osa-miR1855	0		osa-miR395f	0		osa-miR1851	0		osa-miR2118n	0		osa-miR2863b	0			osa-miR2907c	0		osa-miR2880	0		osa-miR395c	0		osa-miR2120	0		osa-miR390-3p	0		osa-miR2868	0
osa-miR2921	0		osa-miR1856	0		osa-miR395g	0		osa-miR1852	0		osa-miR2118o	0		osa-miR2863c	0			osa-miR2907d	0		osa-miR2905	0		osa-miR395d	0		osa-miR2121a	0		osa-miR390-5p	0		osa-miR2869	0
osa-miR2922	0		osa-miR1858a	0		osa-miR395h	0		osa-miR1853-3p	0		osa-miR2118p	0		osa-miR2864.1	0			osa-miR2918	0		osa-miR2907a	0		osa-miR395e	0		osa-miR2121b	0		osa-miR393a	0		osa-miR2870	0
osa-miR2923	0		osa-miR1858b	0		osa-miR395i	0		osa-miR1853-5p	0		osa-miR2118q	0		osa-miR2864.2	0			osa-miR2919	0		osa-miR2907b	0		osa-miR395f	0		osa-miR2122	0		osa-miR393b-3p	0		osa-miR2872	0
osa-miR2924	0		osa-miR1859	0		osa-miR395j	0		osa-miR1854-3p	0		osa-miR2118r	0		osa-miR2865	0			osa-miR2920	0		osa-miR2907c	0		osa-miR395g	0		osa-miR2275a	0		osa-miR393b-5p	0		osa-miR2873b	0
osa-miR2925	0		osa-miR1861a	0		osa-miR395k	0		osa-miR1855	0		osa-miR2120	0		osa-miR2866	0			osa-miR2921	0		osa-miR2907d	0		osa-miR395h	0		osa-miR2275b	0		osa-miR394	0		osa-miR2873c	0
osa-miR2926	0		osa-miR1861b	0		osa-miR395l	0		osa-miR1856	0		osa-miR2121a	0		osa-miR2867-3p	0			osa-miR2922	0		osa-miR2918	0		osa-miR395i	0		osa-miR2275c	0		osa-miR395a	0		osa-miR2874	0
osa-miR2927	0		osa-miR1861d	0		osa-miR395m	0		osa-miR1858a	0		osa-miR2121b	0		osa-miR2867-5p	0			osa-miR2923	0		osa-miR2919	0		osa-miR395j	0		osa-miR2275d	0		osa-miR395b	0		osa-miR2875	0
osa-miR2928	0		osa-miR1861f	0		osa-miR395n	0		osa-miR1858b	0		osa-miR2122	0		osa-miR2868	0			osa-miR2924	0		osa-miR2920	0		osa-miR395k	0		osa-miR2863a	0		osa-miR395c	0		osa-miR2876-5p	0
osa-miR2929	0		osa-miR1861i	0		osa-miR395o	0		osa-miR1861n	0		osa-miR2275a	0		osa-miR2869	0			osa-miR2925	0		osa-miR2921	0		osa-miR395l	0		osa-miR2864.1	0		osa-miR395d	0		osa-miR2905	0
osa-miR2930	0		osa-miR1861l	0		osa-miR395p	0		osa-miR1861o	0		osa-miR2275b	0		osa-miR2870	0			osa-miR2926	0		osa-miR2922	0		osa-miR395m	0		osa-miR2864.2	0		osa-miR395e	0		osa-miR2907a	0
osa-miR2931	0		osa-miR1861o	0		osa-miR395q	0		osa-miR1862a	0		osa-miR2275c	0		osa-miR2871a-5p	0			osa-miR2927	0		osa-miR2923	0		osa-miR395n	0		osa-miR2866	0		osa-miR395f	0		osa-miR2907b	0
osa-miR2932	0		osa-miR1862a	0		osa-miR395r	0		osa-miR1862b	0		osa-miR2864.1	0		osa-miR2872	0			osa-miR2928	0		osa-miR2924	0		osa-miR395o	0		osa-miR2867-5p	0		osa-miR395g	0		osa-miR2907c	0
osa-miR319a-3p	0		osa-miR1862b	0		osa-miR395s	0		osa-miR1862c	0		osa-miR2864.2	0		osa-miR2873c	0			osa-miR2929	0		osa-miR2925	0		osa-miR395p	0		osa-miR2868	0		osa-miR395h	0		osa-miR2907d	0
osa-miR319a-5p	0		osa-miR1862c	0		osa-miR395t	0		osa-miR1863b	0		osa-miR2866	0		osa-miR2874	0			osa-miR2930	0		osa-miR2926	0		osa-miR395q	0		osa-miR2869	0		osa-miR395i	0		osa-miR2918	0
osa-miR390-3p	0		osa-miR1865-3p	0		osa-miR395u	0		osa-miR1865-3p	0		osa-miR2867-3p	0		osa-miR2875	0			osa-miR2931	0		osa-miR2927	0		osa-miR395r	0		osa-miR2870	0		osa-miR395j	0		osa-miR2919	0
osa-miR390-5p	0		osa-miR1865-5p	0		osa-miR395v	0		osa-miR1865-5p	0		osa-miR2868	0		osa-miR2876-5p	0			osa-miR2932	0		osa-miR2928	0		osa-miR395s	0		osa-miR2871a-5p	0		osa-miR395k	0		osa-miR2920	0
osa-miR393a	0		osa-miR1866-3p	0		osa-miR395w	0		osa-miR1866-3p	0		osa-miR2869	0		osa-miR2877	0			osa-miR319a-3p	0		osa-miR2929	0		osa-miR395t	0		osa-miR2872	0		osa-miR395l	0		osa-miR2921	0
osa-miR393b-3p	0		osa-miR1866-5p	0		osa-miR395x	0		osa-miR1866-5p	0		osa-miR2870	0		osa-miR2905	0			osa-miR319a-3p.2-3p	0		osa-miR2930	0		osa-miR395v	0		osa-miR2873b	0		osa-miR395m	0		osa-miR2922	0
osa-miR393b-5p	0		osa-miR1869	0		osa-miR395y	0		osa-miR1869	0		osa-miR2872	0		osa-miR2907a	0			osa-miR319a-5p	0		osa-miR2931	0		osa-miR395w	0		osa-miR2873c	0		osa-miR395n	0		osa-miR2923	0
osa-miR394	0		osa-miR1874-5p	0		osa-miR396a-3p	0		osa-miR1874-3p	0		osa-miR2873c	0		osa-miR2907b	0			osa-miR319b	0		osa-miR2932	0		osa-miR395x	0		osa-miR2874	0		osa-miR395o	0		osa-miR2924	0
osa-miR395a	0		osa-miR1877	0		osa-miR396a-5p	0		osa-miR1874-5p	0		osa-miR2875	0		osa-miR2907c	0			osa-miR390-3p	0		osa-miR319a-3p	0		osa-miR395y	0		osa-miR2875	0		osa-miR395p	0		osa-miR2925	0
osa-miR395b	0		osa-miR1882a	0		osa-miR396b-3p	0		osa-miR1875	0		osa-miR2876-3p	0		osa-miR2907d	0			osa-miR390-5p	0		osa-miR319a-3p.2-3p	0		osa-miR396a-3p	0		osa-miR2876-3p	0		osa-miR395q	0		osa-miR2926	0
osa-miR395c	0		osa-miR1882c	0		osa-miR396b-5p	0		osa-miR1877	0		osa-miR2876-5p	0		osa-miR2918	0			osa-miR393a	0		osa-miR319a-5p	0		osa-miR396a-5p	0		osa-miR2876-5p	0		osa-miR395r	0		osa-miR2927	0
osa-miR395d	0		osa-miR1882d	0		osa-miR396c-3p	0		osa-miR1882a	0		osa-miR2905	0		osa-miR2919	0			osa-miR393b-3p	0		osa-miR390-3p	0		osa-miR396b-3p	0		osa-miR2907a	0		osa-miR395s	0		osa-miR2928	0
osa-miR395e	0		osa-miR1882e-3p	0		osa-miR396c-5p	0		osa-miR1882c	0		osa-miR2907a	0		osa-miR2920	0			osa-miR393b-5p	0		osa-miR390-5p	0		osa-miR396b-5p	0		osa-miR2907b	0		osa-miR395t	0		osa-miR2929	0
osa-miR395f	0		osa-miR1882e-5p	0		osa-miR396d	0		osa-miR1882d	0		osa-miR2907b	0		osa-miR2921	0			osa-miR395a	0		osa-miR393a	0		osa-miR396c-5p	0		osa-miR2907c	0		osa-miR395u	0		osa-miR2930	0
osa-miR395g	0		osa-miR1882f	0		osa-miR396e-3p	0		osa-miR1882e-5p	0		osa-miR2907c	0		osa-miR2922	0			osa-miR395c	0		osa-miR393b-5p	0		osa-miR396d	0		osa-miR2907d	0		osa-miR395v	0		osa-miR2931	0
osa-miR395h	0		osa-miR1882g	0		osa-miR396e-5p	0		osa-miR1882f	0		osa-miR2907d	0		osa-miR2923	0			osa-miR395d	0		osa-miR394	0		osa-miR396e-3p	0		osa-miR2918	0		osa-miR395w	0		osa-miR2932	0
osa-miR395i	0		osa-miR1882h	0		osa-miR396f-3p	0		osa-miR1882g	0		osa-miR2918	0		osa-miR2924	0			osa-miR395f	0		osa-miR395a	0		osa-miR396e-5p	0		osa-miR2919	0		osa-miR395x	0		osa-miR319a-3p	0
osa-miR395j	0		osa-miR2090	0		osa-miR396g	0		osa-miR1882h	0		osa-miR2919	0		osa-miR2925	0			osa-miR395g	0		osa-miR395e	0		osa-miR396f-3p	0		osa-miR2920	0		osa-miR395y	0		osa-miR319a-3p.2-3p	0
osa-miR395k	0		osa-miR2091-3p	0		osa-miR396h	0		osa-miR2090	0		osa-miR2920	0		osa-miR2926	0			osa-miR395h	0		osa-miR395f	0		osa-miR396h	0		osa-miR2921	0		osa-miR396a-3p	0		osa-miR319a-5p	0
osa-miR395l	0		osa-miR2091-5p	0		osa-miR3979-3p	0		osa-miR2091-3p	0		osa-miR2921	0		osa-miR2927	0			osa-miR395i	0		osa-miR395g	0		osa-miR3979-3p	0		osa-miR2922	0		osa-miR396a-5p	0		osa-miR319b	0
osa-miR395m	0		osa-miR2092-3p	0		osa-miR3979-5p	0		osa-miR2091-5p	0		osa-miR2922	0		osa-miR2928	0			osa-miR395j	0		osa-miR395h	0		osa-miR3979-5p	0		osa-miR2923	0		osa-miR396b-3p	0		osa-miR393a	0
osa-miR395n	0		osa-miR2092-5p	0		osa-miR397a	0		osa-miR2092-5p	0		osa-miR2923	0		osa-miR2929	0			osa-miR395k	0		osa-miR395i	0		osa-miR397a	0		osa-miR2924	0		osa-miR396b-5p	0		osa-miR393b-3p	0
osa-miR395o	0		osa-miR2093-3p	0		osa-miR3981-3p	0		osa-miR2093-3p	0		osa-miR2924	0		osa-miR2930	0			osa-miR395l	0		osa-miR395j	0		osa-miR397b	0		osa-miR2925	0		osa-miR396c-3p	0		osa-miR393b-5p	0
osa-miR395p	0		osa-miR2093-5p	0		osa-miR3981-5p	0		osa-miR2093-5p	0		osa-miR2925	0		osa-miR2931	0			osa-miR395m	0		osa-miR395k	0		osa-miR3981-3p	0		osa-miR2926	0		osa-miR396c-5p	0		osa-miR395a	0
osa-miR395q	0		osa-miR2094-3p	0		osa-miR3982-3p	0		osa-miR2094-3p	0		osa-miR2926	0		osa-miR2932	0			osa-miR395n	0		osa-miR395l	0		osa-miR3981-5p	0		osa-miR2927	0		osa-miR396d	0		osa-miR395b	0
osa-miR395r	0		osa-miR2094-5p	0		osa-miR3982-5p	0		osa-miR2094-5p	0		osa-miR2927	0		osa-miR319a-3p	0			osa-miR395o	0		osa-miR395m	0		osa-miR3982-3p	0		osa-miR2928	0		osa-miR396e-3p	0		osa-miR395c	0
osa-miR395s	0		osa-miR2095-3p	0		osa-miR398a	0		osa-miR2095-3p	0		osa-miR2928	0		osa-miR319a-3p.2-3p	0			osa-miR395p	0		osa-miR395n	0		osa-miR3982-5p	0		osa-miR2929	0		osa-miR396e-5p	0		osa-miR395f	0
osa-miR395t	0		osa-miR2095-5p	0		osa-miR399a	0		osa-miR2095-5p	0		osa-miR2929	0		osa-miR319a-5p	0			osa-miR395q	0		osa-miR395o	0		osa-miR398a	0		osa-miR2930	0		osa-miR396f-3p	0		osa-miR395g	0
osa-miR395u	0		osa-miR2096-3p	0		osa-miR399b	0		osa-miR2096-3p	0		osa-miR2930	0		osa-miR390-3p	0			osa-miR395r	0		osa-miR395p	0		osa-miR399a	0		osa-miR2931	0		osa-miR396g	0		osa-miR395h	0
osa-miR395v	0		osa-miR2096-5p	0		osa-miR399c	0		osa-miR2097-3p	0		osa-miR2931	0		osa-miR390-5p	0			osa-miR395s	0		osa-miR395q	0		osa-miR399b	0		osa-miR2932	0		osa-miR396h	0		osa-miR395i	0
osa-miR395w	0		osa-miR2097-3p	0		osa-miR399d	0		osa-miR2097-5p	0		osa-miR2932	0		osa-miR395a	0			osa-miR395t	0		osa-miR395r	0		osa-miR399c	0		osa-miR319a-3p	0		osa-miR3979-3p	0		osa-miR395j	0
osa-miR395x	0		osa-miR2097-5p	0		osa-miR399e	0		osa-miR2098-3p	0		osa-miR319a-3p	0		osa-miR395b	0			osa-miR395u	0		osa-miR395s	0		osa-miR399e	0		osa-miR319a-5p	0		osa-miR3979-5p	0		osa-miR395k	0
osa-miR395y	0		osa-miR2098-3p	0		osa-miR399f	0		osa-miR2098-5p	0		osa-miR319a-5p	0		osa-miR395c	0			osa-miR395v	0		osa-miR395t	0		osa-miR399f	0		osa-miR390-3p	0		osa-miR397a	0		osa-miR395l	0
osa-miR396a-3p	0		osa-miR2098-5p	0		osa-miR399g	0		osa-miR2099-3p	0		osa-miR390-3p	0		osa-miR395d	0			osa-miR395w	0		osa-miR395u	0		osa-miR399g	0		osa-miR395f	0		osa-miR397b	0		osa-miR395m	0
osa-miR396a-5p	0		osa-miR2099-3p	0		osa-miR399h	0		osa-miR2099-5p	0		osa-miR395a	0		osa-miR395f	0			osa-miR395x	0		osa-miR395v	0		osa-miR399h	0		osa-miR395h	0		osa-miR3981-3p	0		osa-miR395n	0
osa-miR396b-3p	0		osa-miR2099-5p	0		osa-miR399i	0		osa-miR2100-3p	0		osa-miR395b	0		osa-miR395g	0			osa-miR395y	0		osa-miR395w	0		osa-miR399i	0		osa-miR395i	0		osa-miR3981-5p	0		osa-miR395o	0
osa-miR396b-5p	0		osa-miR2100-3p	0		osa-miR399j	0		osa-miR2100-5p	0		osa-miR395c	0		osa-miR395h	0			osa-miR396a-3p	0		osa-miR395x	0		osa-miR399j	0		osa-miR395j	0		osa-miR3982-3p	0		osa-miR395p	0
osa-miR396c-5p	0		osa-miR2100-5p	0		osa-miR399k	0		osa-miR2101-3p	0		osa-miR395f	0		osa-miR395i	0			osa-miR396a-5p	0		osa-miR395y	0		osa-miR399k	0		osa-miR395k	0		osa-miR3982-5p	0		osa-miR395q	0
osa-miR396e-3p	0		osa-miR2101-3p	0		osa-miR408-3p	0		osa-miR2101-5p	0		osa-miR395g	0		osa-miR395j	0			osa-miR396b-3p	0		osa-miR396a-3p	0		osa-miR408-3p	0		osa-miR395l	0		osa-miR398a	0		osa-miR395r	0
osa-miR396e-5p	0		osa-miR2101-5p	0		osa-miR408-5p	0		osa-miR2102-3p	0		osa-miR395h	0		osa-miR395k	0			osa-miR396b-5p	0		osa-miR396a-5p	0		osa-miR408-5p	0		osa-miR395m	0		osa-miR399a	0		osa-miR395s	0
osa-miR396f-3p	0		osa-miR2102-3p	0		osa-miR413	0		osa-miR2102-5p	0		osa-miR395i	0		osa-miR395l	0			osa-miR396e-3p	0		osa-miR396b-3p	0		osa-miR413	0		osa-miR395n	0		osa-miR399b	0		osa-miR395u	0
osa-miR396h	0		osa-miR2102-5p	0		osa-miR414	0		osa-miR2103	0		osa-miR395j	0		osa-miR395m	0			osa-miR396e-5p	0		osa-miR396c-3p	0		osa-miR414	0		osa-miR395o	0		osa-miR399c	0		osa-miR395v	0
osa-miR3979-3p	0		osa-miR2103	0		osa-miR415	0		osa-miR2104	0		osa-miR395k	0		osa-miR395n	0			osa-miR396f-3p	0		osa-miR396c-5p	0		osa-miR415	0		osa-miR395p	0		osa-miR399d	0		osa-miR395w	0
osa-miR3979-5p	0		osa-miR2104	0		osa-miR416	0		osa-miR2105	0		osa-miR395l	0		osa-miR395o	0			osa-miR396h	0		osa-miR396d	0		osa-miR416	0		osa-miR395q	0		osa-miR399e	0		osa-miR395x	0
osa-miR397a	0		osa-miR2105	0		osa-miR417	0		osa-miR2118a	0		osa-miR395m	0		osa-miR395p	0			osa-miR3979-3p	0		osa-miR396e-3p	0		osa-miR417	0		osa-miR395r	0		osa-miR399f	0		osa-miR395y	0
osa-miR3981-3p	0		osa-miR2118a	0		osa-miR418	0		osa-miR2118b	0		osa-miR395n	0		osa-miR395q	0			osa-miR397a	0		osa-miR396e-5p	0		osa-miR418	0		osa-miR395s	0		osa-miR399g	0		osa-miR396a-3p	0
osa-miR3981-5p	0		osa-miR2118b	0		osa-miR419	0		osa-miR2118c	0		osa-miR395o	0		osa-miR395r	0			osa-miR397b	0		osa-miR396f-3p	0		osa-miR419	0		osa-miR395t	0		osa-miR399h	0		osa-miR396a-5p	0
osa-miR3982-3p	0		osa-miR2118c	0		osa-miR426	0		osa-miR2118d	0		osa-miR395p	0		osa-miR395s	0			osa-miR3981-3p	0		osa-miR396h	0		osa-miR426	0		osa-miR395u	0		osa-miR399i	0		osa-miR396b-3p	0
osa-miR3982-5p	0		osa-miR2118d	0		osa-miR435	0		osa-miR2118e	0		osa-miR395q	0		osa-miR395t	0			osa-miR3981-5p	0		osa-miR3979-3p	0		osa-miR435	0		osa-miR395v	0		osa-miR399j	0		osa-miR396b-5p	0
osa-miR398a	0		osa-miR2118e	0		osa-miR437	0		osa-miR2118f	0		osa-miR395r	0		osa-miR395u	0			osa-miR3982-3p	0		osa-miR3979-5p	0		osa-miR437	0		osa-miR395x	0		osa-miR399k	0		osa-miR396c-3p	0
osa-miR399a	0		osa-miR2118f	0		osa-miR438	0		osa-miR2118g	0		osa-miR395s	0		osa-miR395v	0			osa-miR3982-5p	0		osa-miR397a	0		osa-miR438	0		osa-miR395y	0		osa-miR408-3p	0		osa-miR396c-5p	0
osa-miR399b	0		osa-miR2118g	0		osa-miR439a	0		osa-miR2118h	0		osa-miR395t	0		osa-miR395w	0			osa-miR398a	0		osa-miR3981-3p	0		osa-miR439a	0		osa-miR396a-3p	0		osa-miR408-5p	0		osa-miR396d	0
osa-miR399c	0		osa-miR2118h	0		osa-miR439b	0		osa-miR2118i	0		osa-miR395u	0		osa-miR395x	0			osa-miR399a	0		osa-miR3981-5p	0		osa-miR439b	0		osa-miR396a-5p	0		osa-miR413	0		osa-miR396e-3p	0
osa-miR399d	0		osa-miR2118i	0		osa-miR439c	0		osa-miR2118j	0		osa-miR395v	0		osa-miR395y	0			osa-miR399b	0		osa-miR3982-3p	0		osa-miR439c	0		osa-miR396b-3p	0		osa-miR414	0		osa-miR396e-5p	0
osa-miR399e	0		osa-miR2118j	0		osa-miR439d	0		osa-miR2118k	0		osa-miR395w	0		osa-miR396a-3p	0			osa-miR399c	0		osa-miR3982-5p	0		osa-miR439d	0		osa-miR396b-5p	0		osa-miR415	0		osa-miR396f-3p	0
osa-miR399f	0		osa-miR2118k	0		osa-miR439e	0		osa-miR2118l	0		osa-miR395x	0		osa-miR396a-5p	0			osa-miR399d	0		osa-miR398a	0		osa-miR439e	0		osa-miR396c-3p	0		osa-miR416	0		osa-miR396h	0
osa-miR399g	0		osa-miR2118l	0		osa-miR439f	0		osa-miR2118m	0		osa-miR395y	0		osa-miR396b-3p	0			osa-miR399e	0		osa-miR399a	0		osa-miR439f	0		osa-miR396d	0		osa-miR417	0		osa-miR3979-3p	0
osa-miR399h	0		osa-miR2118m	0		osa-miR439g	0		osa-miR2118n	0		osa-miR396a-3p	0		osa-miR396b-5p	0			osa-miR399f	0		osa-miR399b	0		osa-miR439g	0		osa-miR396e-3p	0		osa-miR418	0		osa-miR3979-5p	0
osa-miR399i	0		osa-miR2118n	0		osa-miR439h	0		osa-miR2118o	0		osa-miR396a-5p	0		osa-miR396e-3p	0			osa-miR399g	0		osa-miR399c	0		osa-miR439h	0		osa-miR396f-3p	0		osa-miR419	0		osa-miR397a	0
osa-miR399j	0		osa-miR2118o	0		osa-miR439i	0		osa-miR2118p	0		osa-miR396b-3p	0		osa-miR396e-5p	0			osa-miR399h	0		osa-miR399d	0		osa-miR439i	0		osa-miR396h	0		osa-miR426	0		osa-miR3981-3p	0
osa-miR399k	0		osa-miR2118p	0		osa-miR440	0		osa-miR2118q	0		osa-miR396b-5p	0		osa-miR396f-3p	0			osa-miR399i	0		osa-miR399e	0		osa-miR440	0		osa-miR3979-3p	0		osa-miR435	0		osa-miR3982-3p	0
osa-miR408-5p	0		osa-miR2118q	0		osa-miR443	0		osa-miR2118r	0		osa-miR396c-3p	0		osa-miR396h	0			osa-miR399j	0		osa-miR399f	0		osa-miR443	0		osa-miR3979-5p	0		osa-miR437	0		osa-miR3982-5p	0
osa-miR413	0		osa-miR2118r	0		osa-miR5071	0		osa-miR2120	0		osa-miR396e-3p	0		osa-miR3979-3p	0			osa-miR399k	0		osa-miR399g	0		osa-miR5071	0		osa-miR3981-3p	0		osa-miR438	0		osa-miR399a	0
osa-miR414	0		osa-miR2120	0		osa-miR5072	0		osa-miR2122	0		osa-miR396e-5p	0		osa-miR3979-5p	0			osa-miR408-5p	0		osa-miR399h	0		osa-miR5072	0		osa-miR3982-3p	0		osa-miR439a	0		osa-miR399b	0
osa-miR415	0		osa-miR2121a	0		osa-miR5073	0		osa-miR2275a	0		osa-miR396f-3p	0		osa-miR397a	0			osa-miR413	0		osa-miR399i	0		osa-miR5073	0		osa-miR3982-5p	0		osa-miR439b	0		osa-miR399c	0
osa-miR416	0		osa-miR2121b	0		osa-miR5074	0		osa-miR2275b	0		osa-miR3979-3p	0		osa-miR3981-3p	0			osa-miR414	0		osa-miR399j	0		osa-miR5074	0		osa-miR399a	0		osa-miR439c	0		osa-miR399d	0
osa-miR417	0		osa-miR2122	0		osa-miR5075	0		osa-miR2275c	0		osa-miR397a	0		osa-miR3981-5p	0			osa-miR415	0		osa-miR399k	0		osa-miR5075	0		osa-miR399b	0		osa-miR439d	0		osa-miR399e	0
osa-miR418	0		osa-miR2275a	0		osa-miR5076	0		osa-miR2275d	0		osa-miR3981-3p	0		osa-miR3982-3p	0			osa-miR416	0		osa-miR408-5p	0		osa-miR5076	0		osa-miR399c	0		osa-miR439e	0		osa-miR399f	0
osa-miR419	0		osa-miR2275b	0		osa-miR5077	0		osa-miR2864.1	0		osa-miR399a	0		osa-miR3982-5p	0			osa-miR417	0		osa-miR413	0		osa-miR5077	0		osa-miR399e	0		osa-miR439f	0		osa-miR399g	0
osa-miR426	0		osa-miR2275c	0		osa-miR5078	0		osa-miR2864.2	0		osa-miR399b	0		osa-miR398a	0			osa-miR418	0		osa-miR414	0		osa-miR5078	0		osa-miR399f	0		osa-miR439g	0		osa-miR399h	0
osa-miR437	0		osa-miR2275d	0		osa-miR5079a	0		osa-miR2866	0		osa-miR399c	0		osa-miR399a	0			osa-miR419	0		osa-miR415	0		osa-miR5079a	0		osa-miR399g	0		osa-miR439h	0		osa-miR399i	0
osa-miR438	0		osa-miR2864.1	0		osa-miR5079b	0		osa-miR2868	0		osa-miR399d	0		osa-miR399b	0			osa-miR426	0		osa-miR416	0		osa-miR5079b	0		osa-miR399h	0		osa-miR439i	0		osa-miR399j	0
osa-miR439a	0		osa-miR2864.2	0		osa-miR5080	0		osa-miR2870	0		osa-miR399e	0		osa-miR399c	0			osa-miR437	0		osa-miR417	0		osa-miR5080	0		osa-miR399i	0		osa-miR440	0		osa-miR399k	0
osa-miR439b	0		osa-miR2867-3p	0		osa-miR5081	0		osa-miR2872	0		osa-miR399f	0		osa-miR399d	0			osa-miR438	0		osa-miR418	0		osa-miR5081	0		osa-miR399j	0		osa-miR443	0		osa-miR413	0
osa-miR439c	0		osa-miR2868	0		osa-miR5082	0		osa-miR2873b	0		osa-miR399g	0		osa-miR399g	0			osa-miR439a	0		osa-miR419	0		osa-miR5082	0		osa-miR399k	0		osa-miR5071	0		osa-miR414	0
osa-miR439d	0		osa-miR2872	0		osa-miR5083	0		osa-miR2873c	0		osa-miR399h	0		osa-miR399h	0			osa-miR439b	0		osa-miR426	0		osa-miR5083	0		osa-miR413	0		osa-miR5072	0		osa-miR415	0
osa-miR439e	0		osa-miR2873c	0		osa-miR5143a	0		osa-miR2907a	0		osa-miR399i	0		osa-miR399i	0			osa-miR439c	0		osa-miR435	0		osa-miR5143a	0		osa-miR414	0		osa-miR5073	0		osa-miR416	0
osa-miR439f	0		osa-miR2875	0		osa-miR5143b	0		osa-miR2907b	0		osa-miR399k	0		osa-miR399k	0			osa-miR439d	0		osa-miR438	0		osa-miR5143b	0		osa-miR415	0		osa-miR5074	0		osa-miR417	0
osa-miR439g	0		osa-miR2905	0		osa-miR5144-3p	0		osa-miR2907c	0		osa-miR413	0		osa-miR413	0			osa-miR439e	0		osa-miR439a	0		osa-miR5144-3p	0		osa-miR416	0		osa-miR5075	0		osa-miR418	0
osa-miR439h	0		osa-miR2907a	0		osa-miR5144-5p	0		osa-miR2907d	0		osa-miR414	0		osa-miR414	0			osa-miR439f	0		osa-miR439b	0		osa-miR5144-5p	0		osa-miR417	0		osa-miR5076	0		osa-miR419	0
osa-miR439i	0		osa-miR2907b	0		osa-miR5145	0		osa-miR2918	0		osa-miR415	0		osa-miR415	0			osa-miR439g	0		osa-miR439c	0		osa-miR5145	0		osa-miR418	0		osa-miR5078	0		osa-miR426	0
osa-miR440	0		osa-miR2907c	0		osa-miR5146	0		osa-miR2919	0		osa-miR416	0		osa-miR416	0			osa-miR439h	0		osa-miR439d	0		osa-miR5146	0		osa-miR419	0		osa-miR5080	0		osa-miR438	0
osa-miR443	0		osa-miR2907d	0		osa-miR5147	0		osa-miR2920	0		osa-miR417	0		osa-miR417	0			osa-miR439i	0		osa-miR439e	0		osa-miR5147	0		osa-miR426	0		osa-miR5081	0		osa-miR439a	0
osa-miR5071	0		osa-miR2918	0		osa-miR5148a	0		osa-miR2921	0		osa-miR418	0		osa-miR418	0			osa-miR443	0		osa-miR439f	0		osa-miR5148a	0		osa-miR438	0		osa-miR5082	0		osa-miR439b	0
osa-miR5072	0		osa-miR2919	0		osa-miR5148b	0		osa-miR2922	0		osa-miR419	0		osa-miR419	0			osa-miR5071	0		osa-miR439g	0		osa-miR5148b	0		osa-miR439a	0		osa-miR5083	0		osa-miR439c	0
osa-miR5073	0		osa-miR2920	0		osa-miR5148c	0		osa-miR2923	0		osa-miR426	0		osa-miR426	0			osa-miR5072	0		osa-miR439h	0		osa-miR5148c	0		osa-miR439b	0		osa-miR5143a	0		osa-miR439d	0
osa-miR5074	0		osa-miR2921	0		osa-miR5149	0		osa-miR2924	0		osa-miR438	0		osa-miR435	0			osa-miR5073	0		osa-miR439i	0		osa-miR5149	0		osa-miR439c	0		osa-miR5144-3p	0		osa-miR439e	0
osa-miR5075	0		osa-miR2922	0		osa-miR5150-3p	0		osa-miR2925	0		osa-miR439a	0		osa-miR438	0			osa-miR5074	0		osa-miR440	0		osa-miR5150-3p	0		osa-miR439d	0		osa-miR5145	0		osa-miR439f	0
osa-miR5076	0		osa-miR2923	0		osa-miR5151	0		osa-miR2926	0		osa-miR439b	0		osa-miR439b	0			osa-miR5075	0		osa-miR443	0		osa-miR5151	0		osa-miR439e	0		osa-miR5146	0		osa-miR439g	0
osa-miR5078	0		osa-miR2924	0		osa-miR5152-3p	0		osa-miR2927	0		osa-miR439c	0		osa-miR439c	0			osa-miR5076	0		osa-miR5071	0		osa-miR5152-3p	0		osa-miR439f	0		osa-miR5147	0		osa-miR439h	0
osa-miR5079b	0		osa-miR2925	0		osa-miR5152-5p	0		osa-miR2928	0		osa-miR439d	0		osa-miR439d	0			osa-miR5078	0		osa-miR5072	0		osa-miR5152-5p	0		osa-miR439g	0		osa-miR5148a	0		osa-miR439i	0
osa-miR5080	0		osa-miR2926	0		osa-miR5153	0		osa-miR2929	0		osa-miR439e	0		osa-miR439e	0			osa-miR5079a	0		osa-miR5073	0		osa-miR5153	0		osa-miR439h	0		osa-miR5148c	0		osa-miR440	0
osa-miR5081	0		osa-miR2927	0		osa-miR5154	0		osa-miR2930	0		osa-miR439f	0		osa-miR439f	0			osa-miR5079b	0		osa-miR5074	0		osa-miR5154	0		osa-miR439i	0		osa-miR5149	0		osa-miR443	0
osa-miR5083	0		osa-miR2928	0		osa-miR5155	0		osa-miR2931	0		osa-miR439g	0		osa-miR439g	0			osa-miR5080	0		osa-miR5075	0		osa-miR5155	0		osa-miR440	0		osa-miR5150-3p	0		osa-miR5071	0
osa-miR5143b	0		osa-miR2929	0		osa-miR5156	0		osa-miR2932	0		osa-miR439h	0		osa-miR439h	0			osa-miR5081	0		osa-miR5077	0		osa-miR5156	0		osa-miR443	0		osa-miR5151	0		osa-miR5072	0
osa-miR5144-3p	0		osa-miR2930	0		osa-miR5157a-3p	0		osa-miR319a-5p	0		osa-miR439i	0		osa-miR439i	0			osa-miR5082	0		osa-miR5078	0		osa-miR5157a-3p	0		osa-miR5071	0		osa-miR5152-3p	0		osa-miR5073	0
osa-miR5146	0		osa-miR2931	0		osa-miR5157a-5p	0		osa-miR395a	0		osa-miR440	0		osa-miR440	0			osa-miR5083	0		osa-miR5080	0		osa-miR5157a-5p	0		osa-miR5072	0		osa-miR5152-5p	0		osa-miR5074	0
osa-miR5147	0		osa-miR2932	0		osa-miR5157b-3p	0		osa-miR395c	0		osa-miR443	0		osa-miR443	0			osa-miR5143b	0		osa-miR5081	0		osa-miR5157b-3p	0		osa-miR5073	0		osa-miR5153	0		osa-miR5075	0
osa-miR5148a	0		osa-miR319a-3p	0		osa-miR5157b-5p	0		osa-miR395e	0		osa-miR5071	0		osa-miR5071	0			osa-miR5144-3p	0		osa-miR5083	0		osa-miR5157b-5p	0		osa-miR5074	0		osa-miR5154	0		osa-miR5076	0
osa-miR5148b	0		osa-miR319a-5p	0		osa-miR5158	0		osa-miR395f	0		osa-miR5072	0		osa-miR5072	0			osa-miR5145	0		osa-miR5143a	0		osa-miR5158	0		osa-miR5075	0		osa-miR5155	0		osa-miR5078	0
osa-miR5148c	0		osa-miR395a	0		osa-miR5159	0		osa-miR395g	0		osa-miR5073	0		osa-miR5073	0			osa-miR5146	0		osa-miR5143b	0		osa-miR5159	0		osa-miR5076	0		osa-miR5156	0		osa-miR5080	0
osa-miR5149	0		osa-miR395b	0		osa-miR5160	0		osa-miR395h	0		osa-miR5074	0		osa-miR5074	0			osa-miR5147	0		osa-miR5144-3p	0		osa-miR5160	0		osa-miR5078	0		osa-miR5157a-3p	0		osa-miR5081	0
osa-miR5151	0		osa-miR395c	0		osa-miR5161	0		osa-miR395i	0		osa-miR5075	0		osa-miR5075	0			osa-miR5148a	0		osa-miR5145	0		osa-miR5161	0		osa-miR5079a	0		osa-miR5157a-5p	0		osa-miR5082	0
osa-miR5152-3p	0		osa-miR395e	0		osa-miR5162	0		osa-miR395j	0		osa-miR5076	0		osa-miR5076	0			osa-miR5148b	0		osa-miR5146	0		osa-miR5162	0		osa-miR5079b	0		osa-miR5157b-3p	0		osa-miR5083	0
osa-miR5152-5p	0		osa-miR395f	0		osa-miR5179	0		osa-miR395k	0		osa-miR5078	0		osa-miR5078	0			osa-miR5148c	0		osa-miR5147	0		osa-miR5179	0		osa-miR5080	0		osa-miR5157b-5p	0		osa-miR5143a	0
osa-miR5153	0		osa-miR395g	0		osa-miR528-3p	0		osa-miR395l	0		osa-miR5080	0		osa-miR5079a	0			osa-miR5149	0		osa-miR5148a	0		osa-miR528-5p	0		osa-miR5081	0		osa-miR5158	0		osa-miR5143b	0
osa-miR5154	0		osa-miR395h	0		osa-miR529a	0		osa-miR395m	0		osa-miR5081	0		osa-miR5079b	0			osa-miR5151	0		osa-miR5148b	0		osa-miR529a	0		osa-miR5082	0		osa-miR5159	0		osa-miR5144-3p	0
osa-miR5155	0		osa-miR395i	0		osa-miR529b	0		osa-miR395n	0		osa-miR5083	0		osa-miR5080	0			osa-miR5152-3p	0		osa-miR5148c	0		osa-miR529b	0		osa-miR5083	0		osa-miR5160	0		osa-miR5146	0
osa-miR5156	0		osa-miR395j	0		osa-miR530-3p	0		osa-miR395q	0		osa-miR5143a	0		osa-miR5081	0			osa-miR5152-5p	0		osa-miR5149	0		osa-miR530-3p	0		osa-miR5143a	0		osa-miR5161	0		osa-miR5147	0
osa-miR5157a-3p	0		osa-miR395k	0		osa-miR531a	0		osa-miR395r	0		osa-miR5144-3p	0		osa-miR5082	0			osa-miR5154	0		osa-miR5151	0		osa-miR531a	0		osa-miR5144-3p	0		osa-miR5162	0		osa-miR5148a	0
osa-miR5157a-5p	0		osa-miR395l	0		osa-miR531b	0		osa-miR395s	0		osa-miR5145	0		osa-miR5083	0			osa-miR5155	0		osa-miR5152-3p	0		osa-miR531b	0		osa-miR5146	0		osa-miR5179	0		osa-miR5148b	0
osa-miR5157b-3p	0		osa-miR395m	0		osa-miR531c	0		osa-miR395t	0		osa-miR5146	0		osa-miR5143a	0			osa-miR5156	0		osa-miR5152-5p	0		osa-miR531c	0		osa-miR5147	0		osa-miR529a	0		osa-miR5148c	0
osa-miR5157b-5p	0		osa-miR395n	0		osa-miR5337a	0		osa-miR395u	0		osa-miR5147	0		osa-miR5143b	0			osa-miR5157a-3p	0		osa-miR5153	0		osa-miR5337a	0		osa-miR5148a	0		osa-miR529b	0		osa-miR5152-3p	0
osa-miR5158	0		osa-miR395o	0		osa-miR5337b	0		osa-miR395v	0		osa-miR5148a	0		osa-miR5144-3p	0			osa-miR5157a-5p	0		osa-miR5154	0		osa-miR5337b	0		osa-miR5148b	0		osa-miR530-3p	0		osa-miR5152-5p	0
osa-miR5159	0		osa-miR395q	0		osa-miR5338	0		osa-miR395x	0		osa-miR5148b	0		osa-miR5146	0			osa-miR5157b-3p	0		osa-miR5155	0		osa-miR5338	0		osa-miR5148c	0		osa-miR531a	0		osa-miR5153	0
osa-miR5160	0		osa-miR395r	0		osa-miR5339	0		osa-miR395y	0		osa-miR5148c	0		osa-miR5147	0			osa-miR5157b-5p	0		osa-miR5156	0		osa-miR5339	0		osa-miR5151	0		osa-miR531b	0		osa-miR5154	0
osa-miR5161	0		osa-miR395s	0		osa-miR5340	0		osa-miR396a-5p	0		osa-miR5149	0		osa-miR5148a	0			osa-miR5158	0		osa-miR5157a-3p	0		osa-miR5340	0		osa-miR5152-3p	0		osa-miR531c	0		osa-miR5155	0
osa-miR5162	0		osa-miR395t	0		osa-miR535-3p	0		osa-miR396b-3p	0		osa-miR5151	0		osa-miR5148b	0			osa-miR5159	0		osa-miR5157a-5p	0		osa-miR535-3p	0		osa-miR5152-5p	0		osa-miR5337a	0		osa-miR5156	0
osa-miR5179	0		osa-miR395u	0		osa-miR535-5p	0		osa-miR396b-5p	0		osa-miR5152-3p	0		osa-miR5148c	0			osa-miR5160	0		osa-miR5157b-3p	0		osa-miR535-5p	0		osa-miR5154	0		osa-miR5337b	0		osa-miR5157a-3p	0
osa-miR528-3p	0		osa-miR395v	0		osa-miR5484	0		osa-miR396e-3p	0		osa-miR5152-5p	0		osa-miR5151	0			osa-miR5161	0		osa-miR5157b-5p	0		osa-miR5484	0		osa-miR5155	0		osa-miR5338	0		osa-miR5157a-5p	0
osa-miR529a	0		osa-miR395w	0		osa-miR5485	0		osa-miR396e-5p	0		osa-miR5153	0		osa-miR5152-3p	0			osa-miR5162	0		osa-miR5158	0		osa-miR5485	0		osa-miR5157a-3p	0		osa-miR5339	0		osa-miR5157b-3p	0
osa-miR529b	0		osa-miR395x	0		osa-miR5486	0		osa-miR396f-3p	0		osa-miR5154	0		osa-miR5152-5p	0			osa-miR5179	0		osa-miR5159	0		osa-miR5486	0		osa-miR5157a-5p	0		osa-miR5340	0		osa-miR5157b-5p	0
osa-miR530-3p	0		osa-miR395y	0		osa-miR5487	0		osa-miR3979-3p	0		osa-miR5155	0		osa-miR5154	0			osa-miR529a	0		osa-miR5160	0		osa-miR5487	0		osa-miR5157b-3p	0		osa-miR535-3p	0		osa-miR5159	0
osa-miR5337a	0		osa-miR396a-3p	0		osa-miR5488	0		osa-miR3979-5p	0		osa-miR5156	0		osa-miR5155	0			osa-miR529b	0		osa-miR5161	0		osa-miR5488	0		osa-miR5157b-5p	0		osa-miR535-5p	0		osa-miR5160	0
osa-miR5337b	0		osa-miR396b-3p	0		osa-miR5489	0		osa-miR397a	0		osa-miR5157a-3p	0		osa-miR5156	0			osa-miR531b	0		osa-miR5162	0		osa-miR5489	0		osa-miR5158	0		osa-miR5484	0		osa-miR5161	0
osa-miR5338	0		osa-miR396b-5p	0		osa-miR5490	0		osa-miR3982-5p	0		osa-miR5157a-5p	0		osa-miR5157a-3p	0			osa-miR5337a	0		osa-miR5179	0		osa-miR5490	0		osa-miR5159	0		osa-miR5485	0		osa-miR5162	0
osa-miR5339	0		osa-miR396e-3p	0		osa-miR5491	0		osa-miR399a	0		osa-miR5157b-3p	0		osa-miR5157a-5p	0			osa-miR5337b	0		osa-miR529a	0		osa-miR5491	0		osa-miR5160	0		osa-miR5486	0		osa-miR5179	0
osa-miR5340	0		osa-miR396e-5p	0		osa-miR5492	0		osa-miR399b	0		osa-miR5157b-5p	0		osa-miR5157b-3p	0			osa-miR5338	0		osa-miR529b	0		osa-miR5492	0		osa-miR5161	0		osa-miR5487	0		osa-miR529a	0
osa-miR535-3p	0		osa-miR396f-3p	0		osa-miR5493	0		osa-miR399c	0		osa-miR5158	0		osa-miR5157b-5p	0			osa-miR5339	0		osa-miR530-3p	0		osa-miR5493	0		osa-miR5162	0		osa-miR5488	0		osa-miR529b	0
osa-miR535-5p	0		osa-miR3979-3p	0		osa-miR5494	0		osa-miR399d	0		osa-miR5159	0		osa-miR5158	0			osa-miR5340	0		osa-miR5337a	0		osa-miR5494	0		osa-miR5179	0		osa-miR5489	0		osa-miR5337a	0
osa-miR5484	0		osa-miR399a	0		osa-miR5495	0		osa-miR399e	0		osa-miR5160	0		osa-miR5159	0			osa-miR535-3p	0		osa-miR5337b	0		osa-miR5495	0		osa-miR529a	0		osa-miR5490	0		osa-miR5337b	0
osa-miR5485	0		osa-miR399d	0		osa-miR5496	0		osa-miR399g	0		osa-miR5161	0		osa-miR5160	0			osa-miR535-5p	0		osa-miR5338	0		osa-miR5496	0		osa-miR529b	0		osa-miR5491	0		osa-miR5338	0
osa-miR5486	0		osa-miR399e	0		osa-miR5497	0		osa-miR399h	0		osa-miR5162	0		osa-miR5161	0			osa-miR5484	0		osa-miR5339	0		osa-miR5497	0		osa-miR531a	0		osa-miR5492	0		osa-miR5339	0
osa-miR5487	0		osa-miR399g	0		osa-miR5498	0		osa-miR399i	0		osa-miR5179	0		osa-miR5162	0			osa-miR5485	0		osa-miR5340	0		osa-miR5498	0		osa-miR531b	0		osa-miR5493	0		osa-miR5340	0
osa-miR5488	0		osa-miR399h	0		osa-miR5499	0		osa-miR399k	0		osa-miR529a	0		osa-miR5179	0			osa-miR5486	0		osa-miR535-3p	0		osa-miR5499	0		osa-miR531c	0		osa-miR5494	0		osa-miR535-3p	0
osa-miR5489	0		osa-miR399i	0		osa-miR5500	0		osa-miR413	0		osa-miR529b	0		osa-miR529a	0			osa-miR5487	0		osa-miR5484	0		osa-miR5500	0		osa-miR5337a	0		osa-miR5495	0		osa-miR5484	0
osa-miR5490	0		osa-miR399j	0		osa-miR5501	0		osa-miR414	0		osa-miR530-3p	0		osa-miR529b	0			osa-miR5488	0		osa-miR5485	0		osa-miR5501	0		osa-miR5337b	0		osa-miR5496	0		osa-miR5485	0
osa-miR5491	0		osa-miR399k	0		osa-miR5502	0		osa-miR415	0		osa-miR531a	0		osa-miR5337a	0			osa-miR5489	0		osa-miR5486	0		osa-miR5502	0		osa-miR5338	0		osa-miR5497	0		osa-miR5486	0
osa-miR5492	0		osa-miR413	0		osa-miR5503	0		osa-miR416	0		osa-miR531b	0		osa-miR5337b	0			osa-miR5490	0		osa-miR5487	0		osa-miR5503	0		osa-miR5339	0		osa-miR5498	0		osa-miR5487	0
osa-miR5493	0		osa-miR414	0		osa-miR5504	0		osa-miR417	0		osa-miR531c	0		osa-miR5338	0			osa-miR5491	0		osa-miR5488	0		osa-miR5504	0		osa-miR5340	0		osa-miR5499	0		osa-miR5488	0
osa-miR5494	0		osa-miR415	0		osa-miR5505	0		osa-miR418	0		osa-miR5337a	0		osa-miR5340	0			osa-miR5492	0		osa-miR5489	0		osa-miR5505	0		osa-miR5484	0		osa-miR5500	0		osa-miR5489	0
osa-miR5495	0		osa-miR416	0		osa-miR5506	0		osa-miR419	0		osa-miR5337b	0		osa-miR5484	0			osa-miR5493	0		osa-miR5490	0		osa-miR5506	0		osa-miR5485	0		osa-miR5501	0		osa-miR5490	0
osa-miR5496	0		osa-miR417	0		osa-miR5507	0		osa-miR426	0		osa-miR5338	0		osa-miR5485	0			osa-miR5494	0		osa-miR5491	0		osa-miR5507	0		osa-miR5486	0		osa-miR5502	0		osa-miR5491	0
osa-miR5497	0		osa-miR418	0		osa-miR5508	0		osa-miR438	0		osa-miR5339	0		osa-miR5486	0			osa-miR5495	0		osa-miR5492	0		osa-miR5508	0		osa-miR5487	0		osa-miR5503	0		osa-miR5492	0
osa-miR5498	0		osa-miR419	0		osa-miR5509	0		osa-miR439b	0		osa-miR5340	0		osa-miR5487	0			osa-miR5496	0		osa-miR5493	0		osa-miR5509	0		osa-miR5488	0		osa-miR5504	0		osa-miR5493	0
osa-miR5499	0		osa-miR426	0		osa-miR5510	0		osa-miR439c	0		osa-miR5484	0		osa-miR5488	0			osa-miR5497	0		osa-miR5494	0		osa-miR5510	0		osa-miR5489	0		osa-miR5505	0		osa-miR5494	0
osa-miR5500	0		osa-miR438	0		osa-miR5511	0		osa-miR439f	0		osa-miR5485	0		osa-miR5489	0			osa-miR5498	0		osa-miR5495	0		osa-miR5511	0		osa-miR5490	0		osa-miR5506	0		osa-miR5495	0
osa-miR5501	0		osa-miR439a	0		osa-miR5512a	0		osa-miR440	0		osa-miR5486	0		osa-miR5490	0			osa-miR5499	0		osa-miR5496	0		osa-miR5512a	0		osa-miR5491	0		osa-miR5507	0		osa-miR5496	0
osa-miR5502	0		osa-miR439b	0		osa-miR5512b	0		osa-miR443	0		osa-miR5487	0		osa-miR5491	0			osa-miR5500	0		osa-miR5497	0		osa-miR5512b	0		osa-miR5492	0		osa-miR5508	0		osa-miR5497	0
osa-miR5503	0		osa-miR439d	0		osa-miR5513	0		osa-miR5071	0		osa-miR5488	0		osa-miR5492	0			osa-miR5501	0		osa-miR5498	0		osa-miR5513	0		osa-miR5493	0		osa-miR5509	0		osa-miR5498	0
osa-miR5505	0		osa-miR439g	0		osa-miR5514	0		osa-miR5072	0		osa-miR5489	0		osa-miR5494	0			osa-miR5502	0		osa-miR5499	0		osa-miR5514	0		osa-miR5494	0		osa-miR5510	0		osa-miR5499	0
osa-miR5506	0		osa-miR439i	0		osa-miR5515	0		osa-miR5073	0		osa-miR5490	0		osa-miR5495	0			osa-miR5503	0		osa-miR5500	0		osa-miR5515	0		osa-miR5495	0		osa-miR5511	0		osa-miR5500	0
osa-miR5507	0		osa-miR440	0		osa-miR5516a	0		osa-miR5074	0		osa-miR5491	0		osa-miR5496	0			osa-miR5505	0		osa-miR5501	0		osa-miR5516a	0		osa-miR5496	0		osa-miR5512a	0		osa-miR5501	0
osa-miR5508	0		osa-miR443	0		osa-miR5516b	0		osa-miR5075	0		osa-miR5492	0		osa-miR5497	0			osa-miR5506	0		osa-miR5502	0		osa-miR5516b	0		osa-miR5497	0		osa-miR5512b	0		osa-miR5502	0
osa-miR5509	0		osa-miR5071	0		osa-miR5517	0		osa-miR5076	0		osa-miR5493	0		osa-miR5498	0			osa-miR5507	0		osa-miR5503	0		osa-miR5517	0		osa-miR5498	0		osa-miR5513	0		osa-miR5503	0
osa-miR5510	0		osa-miR5072	0		osa-miR5518	0		osa-miR5080	0		osa-miR5494	0		osa-miR5499	0			osa-miR5508	0		osa-miR5504	0		osa-miR5518	0		osa-miR5499	0		osa-miR5514	0		osa-miR5505	0
osa-miR5511	0		osa-miR5074	0		osa-miR5519	0		osa-miR5081	0		osa-miR5495	0		osa-miR5500	0			osa-miR5509	0		osa-miR5505	0		osa-miR5519	0		osa-miR5500	0		osa-miR5515	0		osa-miR5506	0
osa-miR5512a	0		osa-miR5076	0		osa-miR5521	0		osa-miR5146	0		osa-miR5496	0		osa-miR5501	0			osa-miR5510	0		osa-miR5506	0		osa-miR5521	0		osa-miR5501	0		osa-miR5516a	0		osa-miR5507	0
osa-miR5512b	0		osa-miR5078	0		osa-miR5522	0		osa-miR5147	0		osa-miR5497	0		osa-miR5502	0			osa-miR5511	0		osa-miR5507	0		osa-miR5522	0		osa-miR5502	0		osa-miR5516b	0		osa-miR5508	0
osa-miR5514	0		osa-miR5080	0		osa-miR5523	0		osa-miR5148a	0		osa-miR5498	0		osa-miR5503	0			osa-miR5512a	0		osa-miR5509	0		osa-miR5523	0		osa-miR5503	0		osa-miR5517	0		osa-miR5509	0
osa-miR5515	0		osa-miR5081	0		osa-miR5524	0		osa-miR5148c	0		osa-miR5499	0		osa-miR5505	0			osa-miR5512b	0		osa-miR5510	0		osa-miR5524	0		osa-miR5504	0		osa-miR5518	0		osa-miR5510	0
osa-miR5516a	0		osa-miR5146	0		osa-miR5525	0		osa-miR5152-3p	0		osa-miR5500	0		osa-miR5506	0			osa-miR5514	0		osa-miR5511	0		osa-miR5525	0		osa-miR5505	0		osa-miR5519	0		osa-miR5511	0
osa-miR5516b	0		osa-miR5148b	0		osa-miR5526	0		osa-miR5152-5p	0		osa-miR5501	0		osa-miR5507	0			osa-miR5515	0		osa-miR5512a	0		osa-miR5526	0		osa-miR5506	0		osa-miR5521	0		osa-miR5512a	0
osa-miR5517	0		osa-miR5152-5p	0		osa-miR5527	0		osa-miR5155	0		osa-miR5502	0		osa-miR5509	0			osa-miR5516a	0		osa-miR5512b	0		osa-miR5527	0		osa-miR5507	0		osa-miR5522	0		osa-miR5512b	0
osa-miR5518	0		osa-miR5154	0		osa-miR5528	0		osa-miR5157a-3p	0		osa-miR5503	0		osa-miR5510	0			osa-miR5516b	0		osa-miR5513	0		osa-miR5528	0		osa-miR5510	0		osa-miR5523	0		osa-miR5514	0
osa-miR5519	0		osa-miR5155	0		osa-miR5529	0		osa-miR5157b-3p	0		osa-miR5506	0		osa-miR5511	0			osa-miR5517	0		osa-miR5514	0		osa-miR5529	0		osa-miR5511	0		osa-miR5524	0		osa-miR5515	0
osa-miR5521	0		osa-miR5156	0		osa-miR5530	0		osa-miR5157b-5p	0		osa-miR5507	0		osa-miR5512a	0			osa-miR5518	0		osa-miR5515	0		osa-miR5530	0		osa-miR5512a	0		osa-miR5525	0		osa-miR5516a	0
osa-miR5522	0		osa-miR5157a-3p	0		osa-miR5531	0		osa-miR5160	0		osa-miR5508	0		osa-miR5512b	0			osa-miR5519	0		osa-miR5516a	0		osa-miR5531	0		osa-miR5514	0		osa-miR5526	0		osa-miR5516b	0
osa-miR5523	0		osa-miR5157b-3p	0		osa-miR5532	0		osa-miR5161	0		osa-miR5509	0		osa-miR5514	0			osa-miR5521	0		osa-miR5516b	0		osa-miR5532	0		osa-miR5515	0		osa-miR5527	0		osa-miR5517	0
osa-miR5524	0		osa-miR5157b-5p	0		osa-miR5533	0		osa-miR5162	0		osa-miR5510	0		osa-miR5515	0			osa-miR5522	0		osa-miR5517	0		osa-miR5533	0		osa-miR5516a	0		osa-miR5528	0		osa-miR5518	0
osa-miR5525	0		osa-miR5160	0		osa-miR5534a	0		osa-miR5179	0		osa-miR5511	0		osa-miR5516a	0			osa-miR5523	0		osa-miR5518	0		osa-miR5534a	0		osa-miR5516b	0		osa-miR5529	0		osa-miR5519	0
osa-miR5526	0		osa-miR5162	0		osa-miR5534b	0		osa-miR529a	0		osa-miR5512b	0		osa-miR5516b	0			osa-miR5524	0		osa-miR5519	0		osa-miR5534b	0		osa-miR5517	0		osa-miR5530	0		osa-miR5521	0
osa-miR5527	0		osa-miR5179	0		osa-miR5535	0		osa-miR529b	0		osa-miR5514	0		osa-miR5517	0			osa-miR5525	0		osa-miR5521	0		osa-miR5535	0		osa-miR5518	0		osa-miR5531	0		osa-miR5522	0
osa-miR5528	0		osa-miR529b	0		osa-miR5536	0		osa-miR5337b	0		osa-miR5515	0		osa-miR5518	0			osa-miR5526	0		osa-miR5522	0		osa-miR5536	0		osa-miR5519	0		osa-miR5532	0		osa-miR5523	0
osa-miR5529	0		osa-miR5337b	0		osa-miR5537	0		osa-miR5338	0		osa-miR5516a	0		osa-miR5519	0			osa-miR5527	0		osa-miR5523	0		osa-miR5537	0		osa-miR5521	0		osa-miR5533	0		osa-miR5524	0
osa-miR5530	0		osa-miR5338	0		osa-miR5538	0		osa-miR5339	0		osa-miR5516b	0		osa-miR5521	0			osa-miR5528	0		osa-miR5524	0		osa-miR5538	0		osa-miR5522	0		osa-miR5534a	0		osa-miR5525	0
osa-miR5531	0		osa-miR5484	0		osa-miR5539a	0		osa-miR535-3p	0		osa-miR5517	0		osa-miR5522	0			osa-miR5529	0		osa-miR5526	0		osa-miR5539a	0		osa-miR5523	0		osa-miR5534b	0		osa-miR5526	0
osa-miR5532	0		osa-miR5485	0		osa-miR5539b	0		osa-miR5484	0		osa-miR5518	0		osa-miR5523	0			osa-miR5530	0		osa-miR5527	0		osa-miR5539b	0		osa-miR5524	0		osa-miR5535	0		osa-miR5527	0
osa-miR5533	0		osa-miR5486	0		osa-miR5540	0		osa-miR5485	0		osa-miR5519	0		osa-miR5524	0			osa-miR5531	0		osa-miR5528	0		osa-miR5540	0		osa-miR5525	0		osa-miR5536	0		osa-miR5528	0
osa-miR5534a	0		osa-miR5487	0		osa-miR5541	0		osa-miR5486	0		osa-miR5521	0		osa-miR5525	0			osa-miR5532	0		osa-miR5529	0		osa-miR5541	0		osa-miR5526	0		osa-miR5537	0		osa-miR5529	0
osa-miR5534b	0		osa-miR5488	0		osa-miR5542	0		osa-miR5487	0		osa-miR5522	0		osa-miR5526	0			osa-miR5533	0		osa-miR5530	0		osa-miR5542	0		osa-miR5527	0		osa-miR5538	0		osa-miR5530	0
osa-miR5535	0		osa-miR5489	0		osa-miR5543	0		osa-miR5488	0		osa-miR5523	0		osa-miR5527	0			osa-miR5534a	0		osa-miR5531	0		osa-miR5543	0		osa-miR5528	0		osa-miR5539a	0		osa-miR5531	0
osa-miR5536	0		osa-miR5490	0		osa-miR5544	0		osa-miR5489	0		osa-miR5524	0		osa-miR5528	0			osa-miR5534b	0		osa-miR5532	0		osa-miR5544	0		osa-miR5529	0		osa-miR5539b	0		osa-miR5532	0
osa-miR5537	0		osa-miR5491	0		osa-miR5788	0		osa-miR5491	0		osa-miR5525	0		osa-miR5529	0			osa-miR5535	0		osa-miR5533	0		osa-miR5788	0		osa-miR5530	0		osa-miR5540	0		osa-miR5533	0
osa-miR5538	0		osa-miR5492	0		osa-miR5789	0		osa-miR5492	0		osa-miR5526	0		osa-miR5530	0			osa-miR5536	0		osa-miR5534a	0		osa-miR5789	0		osa-miR5531	0		osa-miR5541	0		osa-miR5534a	0
osa-miR5539a	0		osa-miR5494	0		osa-miR5790	0		osa-miR5494	0		osa-miR5527	0		osa-miR5531	0			osa-miR5537	0		osa-miR5534b	0		osa-miR5790	0		osa-miR5532	0		osa-miR5542	0		osa-miR5534b	0
osa-miR5539b	0		osa-miR5495	0		osa-miR5791	0		osa-miR5495	0		osa-miR5528	0		osa-miR5532	0			osa-miR5538	0		osa-miR5535	0		osa-miR5791	0		osa-miR5533	0		osa-miR5543	0		osa-miR5535	0
osa-miR5540	0		osa-miR5496	0		osa-miR5792	0		osa-miR5496	0		osa-miR5529	0		osa-miR5533	0			osa-miR5539a	0		osa-miR5536	0		osa-miR5792	0		osa-miR5534a	0		osa-miR5544	0		osa-miR5537	0
osa-miR5541	0		osa-miR5497	0		osa-miR5793	0		osa-miR5497	0		osa-miR5530	0		osa-miR5534a	0			osa-miR5539b	0		osa-miR5537	0		osa-miR5793	0		osa-miR5534b	0		osa-miR5789	0		osa-miR5538	0
osa-miR5542	0		osa-miR5498	0		osa-miR5795	0		osa-miR5498	0		osa-miR5531	0		osa-miR5534b	0			osa-miR5540	0		osa-miR5538	0		osa-miR5795	0		osa-miR5535	0		osa-miR5790	0		osa-miR5539a	0
osa-miR5543	0		osa-miR5499	0		osa-miR5796	0		osa-miR5499	0		osa-miR5532	0		osa-miR5535	0			osa-miR5541	0		osa-miR5539a	0		osa-miR5796	0		osa-miR5536	0		osa-miR5791	0		osa-miR5539b	0
osa-miR5544	0		osa-miR5500	0		osa-miR5797	0		osa-miR5500	0		osa-miR5533	0		osa-miR5536	0			osa-miR5542	0		osa-miR5539b	0		osa-miR5797	0		osa-miR5537	0		osa-miR5792	0		osa-miR5540	0
osa-miR5789	0		osa-miR5502	0		osa-miR5798	0		osa-miR5501	0		osa-miR5534a	0		osa-miR5537	0			osa-miR5543	0		osa-miR5541	0		osa-miR5798	0		osa-miR5538	0		osa-miR5793	0		osa-miR5541	0
osa-miR5790	0		osa-miR5503	0		osa-miR5799	0		osa-miR5502	0		osa-miR5534b	0		osa-miR5538	0			osa-miR5544	0		osa-miR5542	0		osa-miR5799	0		osa-miR5539a	0		osa-miR5795	0		osa-miR5542	0
osa-miR5791	0		osa-miR5506	0		osa-miR5800	0		osa-miR5503	0		osa-miR5535	0		osa-miR5539a	0			osa-miR5789	0		osa-miR5543	0		osa-miR5800	0		osa-miR5539b	0		osa-miR5796	0		osa-miR5543	0
osa-miR5792	0		osa-miR5507	0		osa-miR5801	0		osa-miR5506	0		osa-miR5536	0		osa-miR5539b	0			osa-miR5790	0		osa-miR5544	0		osa-miR5801	0		osa-miR5541	0		osa-miR5797	0		osa-miR5544	0
osa-miR5793	0		osa-miR5509	0		osa-miR5802	0		osa-miR5507	0		osa-miR5537	0		osa-miR5540	0			osa-miR5791	0		osa-miR5789	0		osa-miR5802	0		osa-miR5542	0		osa-miR5798	0		osa-miR5789	0
osa-miR5795	0		osa-miR5510	0		osa-miR5803	0		osa-miR5509	0		osa-miR5538	0		osa-miR5541	0			osa-miR5792	0		osa-miR5790	0		osa-miR5803	0		osa-miR5543	0		osa-miR5799	0		osa-miR5790	0
osa-miR5796	0		osa-miR5511	0		osa-miR5804	0		osa-miR5510	0		osa-miR5539a	0		osa-miR5542	0			osa-miR5793	0		osa-miR5791	0		osa-miR5804	0		osa-miR5544	0		osa-miR5800	0		osa-miR5791	0
osa-miR5797	0		osa-miR5512a	0		osa-miR5805	0		osa-miR5511	0		osa-miR5539b	0		osa-miR5543	0			osa-miR5795	0		osa-miR5792	0		osa-miR5805	0		osa-miR5789	0		osa-miR5801	0		osa-miR5792	0
osa-miR5798	0		osa-miR5512b	0		osa-miR5806	0		osa-miR5512a	0		osa-miR5541	0		osa-miR5544	0			osa-miR5796	0		osa-miR5793	0		osa-miR5806	0		osa-miR5790	0		osa-miR5802	0		osa-miR5793	0
osa-miR5799	0		osa-miR5514	0		osa-miR5807	0		osa-miR5512b	0		osa-miR5542	0		osa-miR5789	0			osa-miR5797	0		osa-miR5795	0		osa-miR5807	0		osa-miR5791	0		osa-miR5803	0		osa-miR5795	0
osa-miR5800	0		osa-miR5515	0		osa-miR5808	0		osa-miR5514	0		osa-miR5543	0		osa-miR5790	0			osa-miR5798	0		osa-miR5796	0		osa-miR5808	0		osa-miR5792	0		osa-miR5804	0		osa-miR5796	0
osa-miR5801	0		osa-miR5516a	0		osa-miR5809	0		osa-miR5515	0		osa-miR5544	0		osa-miR5791	0			osa-miR5799	0		osa-miR5797	0		osa-miR5809	0		osa-miR5793	0		osa-miR5805	0		osa-miR5797	0
osa-miR5802	0		osa-miR5516b	0		osa-miR5810	0		osa-miR5516a	0		osa-miR5789	0		osa-miR5792	0			osa-miR5800	0		osa-miR5798	0		osa-miR5810	0		osa-miR5795	0		osa-miR5806	0		osa-miR5798	0
osa-miR5803	0		osa-miR5517	0		osa-miR5811	0		osa-miR5516b	0		osa-miR5790	0		osa-miR5793	0			osa-miR5801	0		osa-miR5799	0		osa-miR5811	0		osa-miR5796	0		osa-miR5807	0		osa-miR5799	0
osa-miR5804	0		osa-miR5518	0		osa-miR5812	0		osa-miR5518	0		osa-miR5791	0		osa-miR5795	0			osa-miR5802	0		osa-miR5800	0		osa-miR5812	0		osa-miR5797	0		osa-miR5808	0		osa-miR5800	0
osa-miR5805	0		osa-miR5519	0		osa-miR5813	0		osa-miR5519	0		osa-miR5792	0		osa-miR5796	0			osa-miR5803	0		osa-miR5801	0		osa-miR5813	0		osa-miR5798	0		osa-miR5809	0		osa-miR5801	0
osa-miR5806	0		osa-miR5521	0		osa-miR5814	0		osa-miR5521	0		osa-miR5793	0		osa-miR5797	0			osa-miR5804	0		osa-miR5802	0		osa-miR5814	0		osa-miR5799	0		osa-miR5810	0		osa-miR5802	0
osa-miR5807	0		osa-miR5522	0		osa-miR5815	0		osa-miR5522	0		osa-miR5795	0		osa-miR5798	0			osa-miR5806	0		osa-miR5803	0		osa-miR5815	0		osa-miR5800	0		osa-miR5811	0		osa-miR5803	0
osa-miR5808	0		osa-miR5523	0		osa-miR5816	0		osa-miR5523	0		osa-miR5796	0		osa-miR5799	0			osa-miR5807	0		osa-miR5804	0		osa-miR5816	0		osa-miR5801	0		osa-miR5812	0		osa-miR5804	0
osa-miR5809	0		osa-miR5524	0		osa-miR5817	0		osa-miR5524	0		osa-miR5797	0		osa-miR5800	0			osa-miR5808	0		osa-miR5805	0		osa-miR5817	0		osa-miR5802	0		osa-miR5813	0		osa-miR5805	0
osa-miR5810	0		osa-miR5525	0		osa-miR5818	0		osa-miR5525	0		osa-miR5798	0		osa-miR5801	0			osa-miR5809	0		osa-miR5806	0		osa-miR5818	0		osa-miR5804	0		osa-miR5814	0		osa-miR5806	0
osa-miR5811	0		osa-miR5526	0		osa-miR5819	0		osa-miR5527	0		osa-miR5799	0		osa-miR5802	0			osa-miR5810	0		osa-miR5807	0		osa-miR5819	0		osa-miR5805	0		osa-miR5815	0		osa-miR5807	0
osa-miR5812	0		osa-miR5527	0		osa-miR5820	0		osa-miR5528	0		osa-miR5800	0		osa-miR5803	0			osa-miR5812	0		osa-miR5808	0		osa-miR5820	0		osa-miR5806	0		osa-miR5816	0		osa-miR5808	0
osa-miR5813	0		osa-miR5528	0		osa-miR5821	0		osa-miR5529	0		osa-miR5801	0		osa-miR5804	0			osa-miR5813	0		osa-miR5809	0		osa-miR5821	0		osa-miR5807	0		osa-miR5817	0		osa-miR5809	0
osa-miR5814	0		osa-miR5529	0		osa-miR5822	0		osa-miR5530	0		osa-miR5802	0		osa-miR5805	0			osa-miR5814	0		osa-miR5810	0		osa-miR5822	0		osa-miR5808	0		osa-miR5818	0		osa-miR5810	0
osa-miR5815	0		osa-miR5530	0		osa-miR5823	0		osa-miR5531	0		osa-miR5803	0		osa-miR5806	0			osa-miR5815	0		osa-miR5811	0		osa-miR5823	0		osa-miR5810	0		osa-miR5819	0		osa-miR5811	0
osa-miR5816	0		osa-miR5531	0		osa-miR5824	0		osa-miR5532	0		osa-miR5804	0		osa-miR5807	0			osa-miR5816	0		osa-miR5812	0		osa-miR5824	0		osa-miR5811	0		osa-miR5820	0		osa-miR5812	0
osa-miR5817	0		osa-miR5532	0		osa-miR5825	0		osa-miR5533	0		osa-miR5805	0		osa-miR5808	0			osa-miR5817	0		osa-miR5813	0		osa-miR5825	0		osa-miR5812	0		osa-miR5821	0		osa-miR5813	0
osa-miR5818	0		osa-miR5533	0		osa-miR5826	0		osa-miR5534a	0		osa-miR5806	0		osa-miR5809	0			osa-miR5818	0		osa-miR5814	0		osa-miR5826	0		osa-miR5813	0		osa-miR5822	0		osa-miR5814	0
osa-miR5819	0		osa-miR5534a	0		osa-miR5827	0		osa-miR5534b	0		osa-miR5807	0		osa-miR5810	0			osa-miR5819	0		osa-miR5815	0		osa-miR5827	0		osa-miR5815	0		osa-miR5823	0		osa-miR5815	0
osa-miR5820	0		osa-miR5534b	0		osa-miR5828	0		osa-miR5535	0		osa-miR5808	0		osa-miR5811	0			osa-miR5820	0		osa-miR5816	0		osa-miR5828	0		osa-miR5816	0		osa-miR5824	0		osa-miR5816	0
osa-miR5821	0		osa-miR5535	0		osa-miR5829	0		osa-miR5537	0		osa-miR5809	0		osa-miR5812	0			osa-miR5821	0		osa-miR5817	0		osa-miR5829	0		osa-miR5817	0		osa-miR5825	0		osa-miR5817	0
osa-miR5822	0		osa-miR5536	0		osa-miR5830	0		osa-miR5538	0		osa-miR5810	0		osa-miR5813	0			osa-miR5822	0		osa-miR5818	0		osa-miR5830	0		osa-miR5818	0		osa-miR5826	0		osa-miR5818	0
osa-miR5823	0		osa-miR5537	0		osa-miR5831	0		osa-miR5539a	0		osa-miR5812	0		osa-miR5814	0			osa-miR5823	0		osa-miR5819	0		osa-miR5831	0		osa-miR5819	0		osa-miR5827	0		osa-miR5819	0
osa-miR5824	0		osa-miR5538	0		osa-miR5832	0		osa-miR5539b	0		osa-miR5814	0		osa-miR5815	0			osa-miR5824	0		osa-miR5820	0		osa-miR5832	0		osa-miR5820	0		osa-miR5828	0		osa-miR5820	0
osa-miR5825	0		osa-miR5539a	0		osa-miR5833	0		osa-miR5541	0		osa-miR5815	0		osa-miR5816	0			osa-miR5825	0		osa-miR5821	0		osa-miR5833	0		osa-miR5821	0		osa-miR5829	0		osa-miR5821	0
osa-miR5826	0		osa-miR5539b	0		osa-miR5834	0		osa-miR5542	0		osa-miR5816	0		osa-miR5817	0			osa-miR5826	0		osa-miR5822	0		osa-miR5834	0		osa-miR5822	0		osa-miR5830	0		osa-miR5822	0
osa-miR5827	0		osa-miR5541	0		osa-miR5835	0		osa-miR5543	0		osa-miR5817	0		osa-miR5818	0			osa-miR5827	0		osa-miR5823	0		osa-miR5835	0		osa-miR5823	0		osa-miR5831	0		osa-miR5823	0
osa-miR5828	0		osa-miR5542	0		osa-miR5836	0		osa-miR5544	0		osa-miR5818	0		osa-miR5819	0			osa-miR5828	0		osa-miR5824	0		osa-miR5836	0		osa-miR5824	0		osa-miR5832	0		osa-miR5824	0
osa-miR5829	0		osa-miR5543	0		osa-miR5837.1	0		osa-miR5789	0		osa-miR5819	0		osa-miR5820	0			osa-miR5829	0		osa-miR5825	0		osa-miR5837.1	0		osa-miR5825	0		osa-miR5833	0		osa-miR5825	0
osa-miR5830	0		osa-miR5544	0		osa-miR5837.2	0		osa-miR5790	0		osa-miR5820	0		osa-miR5821	0			osa-miR5830	0		osa-miR5826	0		osa-miR5837.2	0		osa-miR5826	0		osa-miR5834	0		osa-miR5826	0
osa-miR5831	0		osa-miR5789	0		osa-miR6245	0		osa-miR5791	0		osa-miR5821	0		osa-miR5822	0			osa-miR5831	0		osa-miR5827	0		osa-miR6245	0		osa-miR5828	0		osa-miR5835	0		osa-miR5828	0
osa-miR5832	0		osa-miR5790	0		osa-miR6246	0		osa-miR5792	0		osa-miR5822	0		osa-miR5823	0			osa-miR5832	0		osa-miR5828	0		osa-miR6246	0		osa-miR5829	0		osa-miR5836	0		osa-miR5829	0
osa-miR5833	0		osa-miR5791	0		osa-miR6247	0		osa-miR5793	0		osa-miR5823	0		osa-miR5824	0			osa-miR5833	0		osa-miR5829	0		osa-miR6247	0		osa-miR5830	0		osa-miR5837.1	0		osa-miR5830	0
osa-miR5834	0		osa-miR5792	0		osa-miR6248	0		osa-miR5796	0		osa-miR5824	0		osa-miR5825	0			osa-miR5834	0		osa-miR5830	0		osa-miR6248	0		osa-miR5831	0		osa-miR5837.2	0		osa-miR5831	0
osa-miR5835	0		osa-miR5793	0		osa-miR6249a	0		osa-miR5797	0		osa-miR5825	0		osa-miR5826	0			osa-miR5835	0		osa-miR5831	0		osa-miR6249a	0		osa-miR5832	0		osa-miR6245	0		osa-miR5832	0
osa-miR5836	0		osa-miR5795	0		osa-miR6249b	0		osa-miR5798	0		osa-miR5826	0		osa-miR5828	0			osa-miR5836	0		osa-miR5832	0		osa-miR6249b	0		osa-miR5833	0		osa-miR6246	0		osa-miR5833	0
osa-miR5837.1	0		osa-miR5796	0		osa-miR6250	0		osa-miR5800	0		osa-miR5827	0		osa-miR5829	0			osa-miR5837.1	0		osa-miR5833	0		osa-miR6250	0		osa-miR5834	0		osa-miR6247	0		osa-miR5834	0
osa-miR5837.2	0		osa-miR5797	0		osa-miR6251	0		osa-miR5804	0		osa-miR5828	0		osa-miR5830	0			osa-miR5837.2	0		osa-miR5834	0		osa-miR6251	0		osa-miR5835	0		osa-miR6248	0		osa-miR5835	0
osa-miR6245	0		osa-miR5798	0		osa-miR6252	0		osa-miR5805	0		osa-miR5829	0		osa-miR5831	0			osa-miR6245	0		osa-miR5835	0		osa-miR6252	0		osa-miR5836	0		osa-miR6249a	0		osa-miR5836	0
osa-miR6246	0		osa-miR5800	0		osa-miR6253	0		osa-miR5806	0		osa-miR5830	0		osa-miR5832	0			osa-miR6246	0		osa-miR5836	0		osa-miR6253	0		osa-miR5837.1	0		osa-miR6249b	0		osa-miR5837.1	0
osa-miR6247	0		osa-miR5801	0		osa-miR6254	0		osa-miR5808	0		osa-miR5831	0		osa-miR5833	0			osa-miR6247	0		osa-miR5837.1	0		osa-miR6254	0		osa-miR5837.2	0		osa-miR6250	0		osa-miR5837.2	0
osa-miR6248	0		osa-miR5802	0		osa-miR6255	0		osa-miR5809	0		osa-miR5832	0		osa-miR5834	0			osa-miR6248	0		osa-miR5837.2	0		osa-miR6255	0		osa-miR6245	0		osa-miR6251	0		osa-miR6245	0
osa-miR6249a	0		osa-miR5804	0		osa-miR6256	0		osa-miR5811	0		osa-miR5833	0		osa-miR5835	0			osa-miR6249a	0		osa-miR6245	0		osa-miR6256	0		osa-miR6246	0		osa-miR6252	0		osa-miR6246	0
osa-miR6249b	0		osa-miR5805	0		osa-miR7692-3p	0		osa-miR5812	0		osa-miR5834	0		osa-miR5836	0			osa-miR6249b	0		osa-miR6246	0		osa-miR7692-3p	0		osa-miR6247	0		osa-miR6253	0		osa-miR6247	0
osa-miR6250	0		osa-miR5806	0		osa-miR7692-5p	0		osa-miR5818	0		osa-miR5835	0		osa-miR5837.1	0			osa-miR6250	0		osa-miR6247	0		osa-miR7692-5p	0		osa-miR6248	0		osa-miR6254	0		osa-miR6248	0
osa-miR6251	0		osa-miR5807	0		osa-miR7693-3p	0		osa-miR5819	0		osa-miR5836	0		osa-miR5837.2	0			osa-miR6252	0		osa-miR6248	0		osa-miR7693-3p	0		osa-miR6249a	0		osa-miR6255	0		osa-miR6249a	0
osa-miR6252	0		osa-miR5808	0		osa-miR7693-5p	0		osa-miR5820	0		osa-miR5837.1	0		osa-miR6245	0			osa-miR6253	0		osa-miR6249a	0		osa-miR7693-5p	0		osa-miR6249b	0		osa-miR6256	0		osa-miR6249b	0
osa-miR6253	0		osa-miR5810	0		osa-miR7694-3p	0		osa-miR5821	0		osa-miR5837.2	0		osa-miR6246	0			osa-miR6254	0		osa-miR6250	0		osa-miR7694-3p	0		osa-miR6250	0		osa-miR7692-3p	0		osa-miR6250	0
osa-miR6254	0		osa-miR5812	0		osa-miR7694-5p	0		osa-miR5822	0		osa-miR6245	0		osa-miR6247	0			osa-miR6255	0		osa-miR6251	0		osa-miR7694-5p	0		osa-miR6251	0		osa-miR7692-5p	0		osa-miR6251	0
osa-miR6255	0		osa-miR5816	0		osa-miR7695-3p	0		osa-miR5823	0		osa-miR6246	0		osa-miR6248	0			osa-miR6256	0		osa-miR6252	0		osa-miR7695-3p	0		osa-miR6252	0		osa-miR7693-3p	0		osa-miR6252	0
osa-miR6256	0		osa-miR5818	0		osa-miR7695-5p	0		osa-miR5824	0		osa-miR6247	0		osa-miR6249a	0			osa-miR7692-3p	0		osa-miR6253	0		osa-miR7695-5p	0		osa-miR6253	0		osa-miR7693-5p	0		osa-miR6254	0
osa-miR7692-3p	0		osa-miR5819	0		osa-miR810b.1	0		osa-miR5825	0		osa-miR6248	0		osa-miR6249b	0			osa-miR7692-5p	0		osa-miR6254	0		osa-miR810b.1	0		osa-miR6254	0		osa-miR7694-5p	0		osa-miR6255	0
osa-miR7692-5p	0		osa-miR5820	0		osa-miR810b.2	0		osa-miR5826	0		osa-miR6249a	0		osa-miR6250	0			osa-miR7693-3p	0		osa-miR6255	0		osa-miR810b.2	0		osa-miR6255	0		osa-miR7695-3p	0		osa-miR6256	0
osa-miR7693-3p	0		osa-miR5821	0		osa-miR812a	0		osa-miR5828	0		osa-miR6249b	0		osa-miR6251	0			osa-miR7693-5p	0		osa-miR6256	0		osa-miR812a	0		osa-miR6256	0		osa-miR7695-5p	0		osa-miR7692-3p	0
osa-miR7693-5p	0		osa-miR5822	0		osa-miR812b	0		osa-miR5829	0		osa-miR6250	0		osa-miR6254	0			osa-miR7694-3p	0		osa-miR7692-3p	0		osa-miR812b	0		osa-miR7692-3p	0		osa-miR810b.1	0		osa-miR7692-5p	0
osa-miR7694-3p	0		osa-miR5823	0		osa-miR812c	0		osa-miR5830	0		osa-miR6252	0		osa-miR6255	0			osa-miR7694-5p	0		osa-miR7692-5p	0		osa-miR812c	0		osa-miR7692-5p	0		osa-miR810b.2	0		osa-miR7693-3p	0
osa-miR7694-5p	0		osa-miR5824	0		osa-miR812d	0		osa-miR5831	0		osa-miR6253	0		osa-miR6256	0			osa-miR7695-3p	0		osa-miR7693-3p	0		osa-miR812d	0		osa-miR7693-5p	0		osa-miR812a	0		osa-miR7693-5p	0
osa-miR7695-3p	0		osa-miR5825	0		osa-miR812e	0		osa-miR5832	0		osa-miR6254	0		osa-miR7692-5p	0			osa-miR7695-5p	0		osa-miR7693-5p	0		osa-miR812e	0		osa-miR7694-3p	0		osa-miR812b	0		osa-miR7694-3p	0
osa-miR7695-5p	0		osa-miR5826	0		osa-miR812f	0		osa-miR5833	0		osa-miR6255	0		osa-miR7694-5p	0			osa-miR810b.2	0		osa-miR7694-3p	0		osa-miR812f	0		osa-miR7694-5p	0		osa-miR812c	0		osa-miR7694-5p	0
osa-miR812a	0		osa-miR5828	0		osa-miR812g	0		osa-miR5834	0		osa-miR6256	0		osa-miR7695-3p	0			osa-miR812a	0		osa-miR7694-5p	0		osa-miR812g	0		osa-miR7695-3p	0		osa-miR812d	0		osa-miR7695-3p	0
osa-miR812b	0		osa-miR5829	0		osa-miR812h	0		osa-miR5835	0		osa-miR7692-3p	0		osa-miR7695-5p	0			osa-miR812c	0		osa-miR7695-3p	0		osa-miR812h	0		osa-miR810b.1	0		osa-miR812e	0		osa-miR7695-5p	0
osa-miR812c	0		osa-miR5830	0		osa-miR812i	0		osa-miR5836	0		osa-miR7692-5p	0		osa-miR812b	0			osa-miR812d	0		osa-miR7695-5p	0		osa-miR812i	0		osa-miR810b.2	0		osa-miR812f	0		osa-miR810b.2	0
osa-miR812d	0		osa-miR5832	0		osa-miR812j	0		osa-miR5837.1	0		osa-miR7695-3p	0		osa-miR812c	0			osa-miR812e	0		osa-miR810b.2	0		osa-miR812j	0		osa-miR812a	0		osa-miR812g	0		osa-miR812a	0
osa-miR812e	0		osa-miR5833	0		osa-miR812m	0		osa-miR5837.2	0		osa-miR7695-5p	0		osa-miR812d	0			osa-miR812f	0		osa-miR812a	0		osa-miR812m	0		osa-miR812c	0		osa-miR812h	0		osa-miR812c	0
osa-miR812f	0		osa-miR5834	0		osa-miR812n-3p	0		osa-miR6245	0		osa-miR812a	0		osa-miR812e	0			osa-miR812g	0		osa-miR812c	0		osa-miR812n-3p	0		osa-miR812d	0		osa-miR812i	0		osa-miR812f	0
osa-miR812h	0		osa-miR5835	0		osa-miR812n-5p	0		osa-miR6247	0		osa-miR812c	0		osa-miR812f	0			osa-miR812h	0		osa-miR812d	0		osa-miR812n-5p	0		osa-miR812f	0		osa-miR812j	0		osa-miR812h	0
osa-miR812i	0		osa-miR5836	0		osa-miR812p	0		osa-miR6248	0		osa-miR812d	0		osa-miR812g	0			osa-miR812i	0		osa-miR812e	0		osa-miR812p	0		osa-miR812g	0		osa-miR812m	0		osa-miR812j	0
osa-miR812j	0		osa-miR5837.1	0		osa-miR812q	0		osa-miR6249a	0		osa-miR812g	0		osa-miR812h	0			osa-miR812n-3p	0		osa-miR812f	0		osa-miR812q	0		osa-miR812i	0		osa-miR812n-3p	0		osa-miR812n-3p	0
osa-miR812n-3p	0		osa-miR5837.2	0		osa-miR812r	0		osa-miR6249b	0		osa-miR812i	0		osa-miR812j	0			osa-miR812n-5p	0		osa-miR812g	0		osa-miR812r	0		osa-miR812j	0		osa-miR812n-5p	0		osa-miR812n-5p	0
osa-miR812n-5p	0		osa-miR6245	0		osa-miR812s	0		osa-miR6250	0		osa-miR812m	0		osa-miR812n-3p	0			osa-miR812p	0		osa-miR812n-3p	0		osa-miR812s	0		osa-miR812n-3p	0		osa-miR812p	0		osa-miR812p	0
osa-miR812p	0		osa-miR6247	0		osa-miR812t	0		osa-miR6253	0		osa-miR812n-3p	0		osa-miR812n-5p	0			osa-miR812q	0		osa-miR812n-5p	0		osa-miR812t	0		osa-miR812n-5p	0		osa-miR812q	0		osa-miR812q	0
osa-miR812q	0		osa-miR6250	0		osa-miR812u	0		osa-miR6254	0		osa-miR812n-5p	0		osa-miR812q	0			osa-miR812r	0		osa-miR812p	0		osa-miR812u	0		osa-miR812q	0		osa-miR812r	0		osa-miR812r	0
osa-miR812r	0		osa-miR7695-3p	0		osa-miR812v	0		osa-miR6255	0		osa-miR812p	0		osa-miR812r	0			osa-miR812s	0		osa-miR812q	0		osa-miR812v	0		osa-miR812r	0		osa-miR812s	0		osa-miR812s	0
osa-miR812s	0		osa-miR812n-3p	0		osa-miR814a	0		osa-miR6256	0		osa-miR812q	0		osa-miR812s	0			osa-miR812t	0		osa-miR812s	0		osa-miR814a	0		osa-miR812s	0		osa-miR812t	0		osa-miR812t	0
osa-miR812t	0		osa-miR812r	0		osa-miR814b	0		osa-miR7695-3p	0		osa-miR812r	0		osa-miR812t	0			osa-miR812u	0		osa-miR812t	0		osa-miR814b	0		osa-miR812t	0		osa-miR812u	0		osa-miR812u	0
osa-miR812u	0		osa-miR812s	0		osa-miR814c	0		osa-miR812g	0		osa-miR812s	0		osa-miR812u	0			osa-miR812v	0		osa-miR812u	0		osa-miR814c	0		osa-miR812u	0		osa-miR812v	0		osa-miR812v	0
osa-miR812v	0		osa-miR812t	0		osa-miR815a	0		osa-miR812h	0		osa-miR812t	0		osa-miR812v	0			osa-miR814a	0		osa-miR812v	0		osa-miR815a	0		osa-miR812v	0		osa-miR814a	0		osa-miR814a	0
osa-miR814a	0		osa-miR814a	0		osa-miR815b	0		osa-miR812m	0		osa-miR812u	0		osa-miR814a	0			osa-miR814b	0		osa-miR814a	0		osa-miR815b	0		osa-miR814a	0		osa-miR814b	0		osa-miR814b	0
osa-miR814b	0		osa-miR814b	0		osa-miR815c	0		osa-miR812q	0		osa-miR812v	0		osa-miR814c	0			osa-miR814c	0		osa-miR814c	0		osa-miR815c	0		osa-miR814c	0		osa-miR814c	0		osa-miR814c	0
osa-miR815a	0		osa-miR815a	0		osa-miR816	0		osa-miR812s	0		osa-miR814b	0		osa-miR815a	0			osa-miR815a	0		osa-miR815a	0		osa-miR816	0		osa-miR815a	0		osa-miR815a	0		osa-miR815a	0
osa-miR815b	0		osa-miR815b	0		osa-miR817	0		osa-miR812v	0		osa-miR815a	0		osa-miR815b	0			osa-miR815b	0		osa-miR815b	0		osa-miR817	0		osa-miR815b	0		osa-miR815b	0		osa-miR815b	0
osa-miR815c	0		osa-miR815c	0		osa-miR818a	0		osa-miR815b	0		osa-miR815c	0		osa-miR815c	0			osa-miR815c	0		osa-miR815c	0		osa-miR818a	0		osa-miR815c	0		osa-miR815c	0		osa-miR815c	0
osa-miR816	0		osa-miR816	0		osa-miR818b	0		osa-miR815c	0		osa-miR816	0		osa-miR816	0			osa-miR816	0		osa-miR816	0		osa-miR818b	0		osa-miR816	0		osa-miR816	0		osa-miR816	0
osa-miR817	0		osa-miR817	0		osa-miR818c	0		osa-miR817	0		osa-miR817	0		osa-miR817	0			osa-miR817	0		osa-miR817	0		osa-miR818c	0		osa-miR817	0		osa-miR817	0		osa-miR817	0
osa-miR818a	0		osa-miR818a	0		osa-miR818d	0		osa-miR818a	0		osa-miR818a	0		osa-miR818a	0			osa-miR818a	0		osa-miR818a	0		osa-miR818d	0		osa-miR818a	0		osa-miR818a	0		osa-miR818a	0
osa-miR818b	0		osa-miR818b	0		osa-miR818e	0		osa-miR818b	0		osa-miR818b	0		osa-miR818b	0			osa-miR818b	0		osa-miR818b	0		osa-miR818e	0		osa-miR818b	0		osa-miR818b	0		osa-miR818b	0
osa-miR818c	0		osa-miR818c	0		osa-miR818f	0		osa-miR818c	0		osa-miR818c	0		osa-miR818c	0			osa-miR818c	0		osa-miR818c	0		osa-miR818f	0		osa-miR818c	0		osa-miR818c	0		osa-miR818c	0
osa-miR818d	0		osa-miR818d	0		osa-miR820a	0		osa-miR818d	0		osa-miR818d	0		osa-miR818d	0			osa-miR818d	0		osa-miR818d	0		osa-miR820a	0		osa-miR818d	0		osa-miR818d	0		osa-miR818d	0
osa-miR818e	0		osa-miR818e	0		osa-miR820b	0		osa-miR818e	0		osa-miR818e	0		osa-miR818e	0			osa-miR818e	0		osa-miR818e	0		osa-miR820b	0		osa-miR818e	0		osa-miR818e	0		osa-miR818e	0
osa-miR818f	0		osa-miR818f	0		osa-miR821a	0		osa-miR818f	0		osa-miR818f	0		osa-miR818f	0			osa-miR818f	0		osa-miR818f	0		osa-miR820c	0		osa-miR818f	0		osa-miR818f	0		osa-miR818f	0
osa-miR821a	0		osa-miR821a	0		osa-miR821b	0		osa-miR821a	0		osa-miR821a	0		osa-miR821a	0			osa-miR821a	0		osa-miR821a	0		osa-miR821a	0		osa-miR821a	0		osa-miR821a	0		osa-miR821a	0
osa-miR821b	0		osa-miR821b	0		osa-miR821c	0		osa-miR821b	0		osa-miR821b	0		osa-miR821b	0			osa-miR821b	0		osa-miR821b	0		osa-miR821b	0		osa-miR821b	0		osa-miR821b	0		osa-miR821b	0
osa-miR821c	0		osa-miR821c	0		osa-miR827	0		osa-miR821c	0		osa-miR821c	0		osa-miR821c	0			osa-miR821c	0		osa-miR821c	0		osa-miR821c	0		osa-miR821c	0		osa-miR821c	0		osa-miR821c	0
