# Supplementary material for: A Comprehensive Analysis of MicroRNAs Expressed in Susceptible and Resistant Rice Cultivars during Rhizoctonia solani AG1-IA Infection Causing Sheath Blight Disease
Source: Int J Mol Sci. 2020 Oct 27;21(21):7974. doi: 10.3390/ijms21217974 (PMC7662745; doi:10.3390/ijms21217974)
Supplement: Supplementary file 1 [file ijms-21-07974-s001.zip › Suppl files/Table S10.xlsx]

## Sheet: Sheet1
S.No	miRNA	Predicted Target Gene
1	osa-miR156d	Os02t0445200-00 Similar to SLP16.
2	osa-miR159b	Os05t0490600-00 OsMYB5
3	osa-miR166h-3p	Os10t0480200 Similar to homeobox-leucine zipper protein HOX9
4	osa-miR166j-5p	Os02t0779200-02 Similar to subtilisin protease (Fragment).
5	osa-miR169a	Os07t0158500-00 Similar to HAP2 subunit of HAP complex.
6	osa-miR396f-5p	Os02t0678800-01 Transcriptional activator/repressor
7	osa-miR397b	Os01t0842500-01 Similar to laccase (EC 1.10.3.2).
8	osa-miR398b	Os07t0436350-01 Hypothetical conserved gene.
9	osa-miR528-5p	Os06t0154200-01 F-box component of the SKP-Cullin-F box (SCF)
10	osa-miR530-5p	Os08t0416400-01 Nucleotide-binding Protein
11	osa-miR820c	Os01t0675800-01 No apical meristem (NAM) protein domain containing protein.
12	osa-miR1862d	Os10t0558900-01 Similar to oxidoreductase
13	osa-miR1876	Os02t0152900-01 Conserved hypothetical protein.
14	osa-miR2878-5p	Os07t0179000-01 Pentatricopeptide repeat domain containing protein.
	miRNA	Primer Sequence
1	osa-miR156d	5' TGACAGAAGAGAGTGAGCAC 3'
2	osa-miR166h-3p	5' TCGGACCAGGCTTCATTCCTC 3'
3	osa-miR169a	5' CAGCCAAGGATGACTTGCCGA 3'
4	osa-miR397b	5' TTATTGAGTGCAGCGTTGATG 3'
5	osa-miR528-5p	5' CCTGTGCTTGCCTCTTCCATT 3'
6	osa-miR820c	5' TCGGCCTCGTGGATGGACCAG 3'
7	osa-miR1876	5' ATAAGTGGGTTTGTGGGCTGGCCC 3'
8	osa-miR2878-5p	5' TACATGTATAAAATTCTGAGGATG 3'
9	osa-miR159b	5' TTTGGATTGAAGGGAGCTCTG 3'
10	osa-miR166j-5p	5' GAATGACGTCCGGTCTGAAGA 3'
11	osa-miR396f-5p	5' TCTCCACAGGCTTTCTTGAACT 3'
12	osa-miR398b	5' TGTGTTCTCAGGTCGCCCCTG 3'
13	osa-miR530-5p	5' TGCATTTGCACCTGCACCTA 3'
14	osa-miR1862d	5' ACTAGGTTTGTTTATTTTGGGACG 3'
15	osa-miR2873a	5'AAGTTTGGACTTAAATTTGGTAAC 3'
16	osa-miR1425-5p	5'TAGGATTCAATCCTTGCTGCT 3'
17	osa-miR5150-5p	5'AGCTTCTGACAGCTGCAGTTTCTC 3'
18	osa-miR166j-3p	5'TCGGACCAGGCTTCATTCCCC 3'
	Target Genes	Primer Sequence
1	Os45200_qRT-F	GCTCTCTCTCTTCTGTCAGTTC
	Os45200_qRT-R	GATGAGAGGCTGTGCCAT
2	Os0200_qRT-F	GCTTCGTCAACTGGTCCTT
	Os0200_qRT-R	GGTTTGGTGTCCTCTCTTCTAC
3	Os58500_qRT-F	CCGCTTCCTCAACACCAA
	Os58500_qRT-R	GCCGACGAGCTCTTGTT
4	Os2500_qRT-F	TGCACGGCTTCAACTTCT
	Os2500_qRT-F	GGTCGACGAGGTTGTACTTG
5	Os154200_qRT-F	CAGTTGCGGGAGGACTATTATC
	Os154200_qRT-R	CACCTCAAACCTAAGCCAAGA
6	Os5800_qRT-F	CCGTCCATCGAAGACGAAA
	Os5800_qRT-F	GGGCTCCAGATCGAACTAAAT
7	Os2900_qRT-F	GGCCCATTTGCATCCTTATCT
	Os2900_qRT-F	GAAGGCTGCTACACTCCATTAC
8	Os79000_qRT-F	GACGGCACTACAGATGAATGAG
	Os79000_qRT-F	AGTTGGCCTGCTCAAACTAC
9	Os0600_qRT-F	GAGCTTTCTGGAGGGAGTTT
	Os0600_qRT-R	GTGGCACTACCAGCTCATTA
10	Os9200_qRT-F	GAGCAGCATCCATGTAGAGTAG
	Os9200_qRT-R	GTGGAGATCTCTGTCCAAGAAG
11	Os8800_qRT-F	CGGTGGCATCGTCTTCTC
	Os8800_qRT-R	CGCCGAGACAAACAAACAAA
12	Os6350_qRT-F	TTTGAGACACGGCGCTTAAC
	Os6350_qRT-R	AGAACAGAAGTGCGAGAAAGG
13	Os6400_qRT-F	GACAGGAGATGCTGGTGATAAG
	Os6400_qRT-R	CGGTGGTGGTCTAGTCTTTAAC
14	Os8900_qRT-F	GCTTGACACTGCTTCTCCA
	Os8900_qRT-R	CGATGAGTGCACCATTCAGA
