# Supplementary material for: A Comprehensive Analysis of MicroRNAs Expressed in Susceptible and Resistant Rice Cultivars during Rhizoctonia solani AG1-IA Infection Causing Sheath Blight Disease
Source: Int J Mol Sci. 2020 Oct 27;21(21):7974. doi: 10.3390/ijms21217974 (PMC7662745; doi:10.3390/ijms21217974)
Supplement: Supplementary file 1 [file ijms-21-07974-s001.zip › Suppl files/Table S12.xls]

## Sheet: Sheet1
S.No	QTL name	Chromosome no	Source genotype/Mapping population	Reference
1	qshb1.1	1	BPT-5204 x ARC10531	Yadav et al., 2015
2	qSB2.1-AR2	1	Lemont x Jasmine 85 (LJRIL)	Liu et al., 2013
3	QDs2b	2	Teqing x Tarom Molaii	Li et al., 2009
4	QDs3	3	IR64 x Tarom Molaii	Li et al., 2009
5	qShB3-3	3	Lemont x Jasmine 85	Liu et al., 2009
6	qSB7-AR	7	Lemont x Jasmine 85 (LJRIL)	Liu et al., 2013
7	Qsh7b	7	Lemont x Teqing	Xie et al, 2008
8	Qsh8a	8	Lemont x Teqing	Xie et al., 2008
9	qSB11.2-TX	11	Lemont x Jasmine 85 (LJRIL)	Liu et al., 2013
10	QRh12	12	Teqing x Tarom Molaii	Li et al., 2009
1) Yadav, S., Anuradha, G., Kumar, R.R., Vemireddy, L.R., Sudhakar, R., Donempudi, K., Venkata, D., Jabeen, F., Narasimhan, Y.K., Marathi, B. and Siddiq, E.A., 2015. Identification of QTLs and possible candidate genes conferring sheath blight resistance in rice (Oryza sativa L.). SpringerPlus, 4(1), p.175.
2) Liu, G., Jia, Y., McClung, A., Oard, J.H., Lee, F.N. and Correll, J.C., 2013. Confirming QTLs and finding additional loci responsible for resistance to rice sheath blight disease. Plant disease, 97(1), pp.113-117.
3) Li, F., Cheng, L., Xu, M., Zhou, Z., Zhang, F., Sun, Y., Zhou, Y., Zhu, L., Xu, J. and Li, Z., 2009. QTL mining for sheath blight resistance using the backcross selected introgression lines for grain quality in rice. Acta Agronomica Sinica, 35(9), pp.1729-1737.
4) Liu, G., Jia, Y., Correa-Victoria, F.J., Prado, G.A., Yeater, K.M., Mcclung, A. and Correll, J.C., 2009. Mapping quantitative trait loci responsible for resistance to sheath blight in rice. Phytopathology, 99(9), pp.1078-1084.
5) Xie X-W, Xu M-R, Zang J-P, Sun Y, Zhu L-H, et al. (2008) Genetic background and environmental effects on QTLs for sheath blight resistance revealed by reciprocal introgression lines in rice. Acta Agron Sinica 34: 1885–1893.
