# Supplementary material for: A Comprehensive Analysis of MicroRNAs Expressed in Susceptible and Resistant Rice Cultivars during Rhizoctonia solani AG1-IA Infection Causing Sheath Blight Disease
Source: Int J Mol Sci. 2020 Oct 27;21(21):7974. doi: 10.3390/ijms21217974 (PMC7662745; doi:10.3390/ijms21217974)
Supplement: Supplementary file 1 [file ijms-21-07974-s001.zip › Suppl files/Table S2.xlsx]

## Sheet: RS1-6_KnownmiRs
RS6	RS5	RS6 RS5	RS4	RS6 RS4	RS5 RS4	RS6 RS5 RS4	RS3	RS6 RS3	RS5 RS3	RS6 RS5 RS3	RS4 RS3	RS6 RS4 RS3	RS5 RS4 RS3	RS6 RS5 RS4 RS3	RS2	RS6 RS2	RS5 RS2	RS6 RS5 RS2	RS4 RS2	RS6 RS4 RS2	RS5 RS4 RS2	RS6 RS5 RS4 RS2	RS3 RS2	RS6 RS3 RS2	RS5 RS3 RS2	RS6 RS5 RS3 RS2	RS4 RS3 RS2	RS6 RS4 RS3 RS2	RS5 RS4 RS3 RS2	RS6 RS5 RS4 RS3 RS2	RS1	RS6 RS1	RS5 RS1	RS6 RS5 RS1	RS4 RS1	RS6 RS4 RS1	RS5 RS4 RS1	RS6 RS5 RS4 RS1	RS3 RS1	RS6 RS3 RS1	RS5 RS3 RS1	RS6 RS5 RS3 RS1	RS4 RS3 RS1	RS6 RS4 RS3 RS1	RS5 RS4 RS3 RS1	RS6 RS5 RS4 RS3 RS1	RS2 RS1	RS6 RS2 RS1	RS5 RS2 RS1
	osa-miR2875		osa-miR166g-5p		osa-miR1431		osa-miR815b		osa-miR1861d		osa-miR395e		osa-miR1861i		osa-miR2866		osa-miR5337a		osa-miR5339		osa-miR1861j		osa-miR1863b	osa-miR1861n	osa-miR2867-5p		osa-miR169f.2		osa-miR7693-3p	osa-miR393b-5p	osa-miR1882d																osa-miR812g		osa-miR1860-3p
	osa-miR172b		osa-miR399e		osa-miR1861b		osa-miR1847.2		osa-miR814a				osa-miR399j		osa-miR171e-3p		osa-miR2869		osa-miR1847.1		osa-miR1861m		osa-miR812h		osa-miR2865		osa-miR2873b		osa-miR394	osa-miR156j-3p																	osa-miR164f		osa-miR167d-3p
	osa-miR5078				osa-miR1861f		osa-miR2275d		osa-miR169r-5p						osa-miR2870		osa-miR1441		osa-miR167a-3p		osa-miR1863a		osa-miR3979-5p		osa-miR2877		osa-miR535-3p		osa-miR7693-5p																				osa-miR5143a
	osa-miR1861a				osa-miR814b		osa-miR171d-3p								osa-miR167c-3p		osa-miR5083		osa-miR6253		osa-miR1860-5p		osa-miR5811		osa-miR1861c		osa-miR1846b-3p		osa-miR167h-3p																				osa-miR164a
	osa-miR1861l				osa-miR439a		osa-miR5512a								osa-miR167h-5p		osa-miR1861g				osa-miR159a.2		osa-miR156j-5p		osa-miR1861h				osa-miR2880																				osa-miR160a-5p
	osa-miR156g-3p														osa-miR167c-5p		osa-miR1861k				osa-miR1863b.2		osa-miR171d-5p		osa-miR2106				osa-miR396c-5p
	osa-miR1854-5p														osa-miR172a		osa-miR5340				osa-miR812a		osa-miR3982-5p		osa-miR5079b				osa-miR1861e
	osa-miR1882e-3p														osa-miR172c		osa-miR166b-5p				osa-miR812i				osa-miR7694-5p				osa-miR7694-3p
	osa-miR5148b														osa-miR5073		osa-miR5157a-5p				osa-miR812p				osa-miR5143b				osa-miR169i-5p.2
	osa-miR812r														osa-miR5075		osa-miR1846d-3p				osa-miR164d				osa-miR390-5p				osa-miR408-5p
	osa-miR812t														osa-miR166l-3p		osa-miR1846d-5p				osa-miR5508				osa-miR812b				osa-miR1437a
	osa-miR1429-5p														osa-miR166g-3p		osa-miR390-3p				osa-miR2876-3p				osa-miR812e				osa-miR2871a-3p
	osa-miR166h-5p														osa-miR166l-5p		osa-miR812c				osa-miR5827				osa-miR812f				osa-miR167e-3p
	osa-miR815a														osa-miR156l-5p		osa-miR812d				osa-miR160f-5p				osa-miR812j				osa-miR167b
	osa-miR816														osa-miR6249a		osa-miR812u				osa-miR171c-3p				osa-miR164b				osa-miR1425-3p
	osa-miR156c-3p														osa-miR6249b		osa-miR166c-5p				osa-miR6252				osa-miR2871a-5p				osa-miR2871b
	osa-miR812n-3p														osa-miR5152-3p		osa-miR162b				osa-miR5149				osa-miR5505				osa-miR437
	osa-miR169r-3p														osa-miR5148a		osa-miR7695-5p				osa-miR5153				osa-miR5540				osa-miR528-3p
	osa-miR319a-3p														osa-miR5148c		osa-miR812n-5p				osa-miR7692-3p				osa-miR5813				osa-miR1432-5p
	osa-miR169b														osa-miR166c-3p		osa-miR2055				osa-miR530-3p				osa-miR6251				osa-miR393b-3p
	osa-miR169p														osa-miR812q		osa-miR1883a				osa-miR5493				osa-miR1437b-3p				osa-miR1850.1
	osa-miR5517														osa-miR812v		osa-miR1883b				osa-miR399f				osa-miR3981-5p				osa-miR1850.3
	osa-miR5526														osa-miR156h-3p		osa-miR2876-5p								osa-miR156a				osa-miR156e
	osa-miR5536														osa-miR169f.1		osa-miR5803								osa-miR1849				osa-miR159c
	osa-miR5801														osa-miR167g		osa-miR5814								osa-miR1872				osa-miR159e
	osa-miR5802														osa-miR5501		osa-miR5815								osa-miR3982-3p				osa-miR1857-5p
	osa-miR5807														osa-miR529a		osa-miR5817								osa-miR395d				osa-miR535-5p
	osa-miR5810														osa-miR5809		osa-miR172d-5p								osa-miR396h				osa-miR1873
	osa-miR5816														osa-miR5831		osa-miR160f-3p								osa-miR398a				osa-miR1878
	osa-miR2096-5p														osa-miR1874-3p		osa-miR6246												osa-miR2863a
	osa-miR2905														osa-miR6248		osa-miR1432-3p												osa-miR1846b-5p
	osa-miR396a-3p														osa-miR6254		osa-miR3981-3p												osa-miR393a
	osa-miR2121a														osa-miR6255		osa-miR5151												osa-miR2878-3p
	osa-miR2121b														osa-miR6256		osa-miR5158
	osa-miR1319a														osa-miR1846a-3p		osa-miR5159
	osa-miR5154														osa-miR396a-5p		osa-miR1857-3p
	osa-miR5156														osa-miR5147		osa-miR7692-5p
	osa-miR2092-3p														osa-miR5161		osa-miR1864
	osa-miR1859														osa-miR1851		osa-miR1879
	osa-miR5490														osa-miR1875		osa-miR1880
	osa-miR395b														osa-miR397a		osa-miR1881
	osa-miR395o														osa-miR399b		osa-miR395p
	osa-miR395w														osa-miR399c		osa-miR5799
	osa-miR166k-5p														osa-miR439c		osa-miR5144-3p
	osa-miR166a-3p														osa-miR439f		osa-miR156f-3p
	osa-miR5795																osa-miR439e
	osa-miR439d																osa-miR439h
	osa-miR439g
	osa-miR439i
	osa-miR2867-3p
[truncated: 13 more columns]
