# Supplementary material for: A Comprehensive Analysis of MicroRNAs Expressed in Susceptible and Resistant Rice Cultivars during Rhizoctonia solani AG1-IA Infection Causing Sheath Blight Disease
Source: Int J Mol Sci. 2020 Oct 27;21(21):7974. doi: 10.3390/ijms21217974 (PMC7662745; doi:10.3390/ijms21217974)
Supplement: Supplementary file 1 [file ijms-21-07974-s001.zip › Suppl files/Table S3.xlsx]

## Sheet: RS7-12_KnownmiRs
RS12	RS11	RS12 RS11	RS10	RS12 RS10	RS11 RS10	RS12 RS11 RS10	RS9	RS12 RS9	RS11 RS9	RS12 RS11 RS9	RS10 RS9	RS12 RS10 RS9	RS11 RS10 RS9	RS12 RS11 RS10 RS9	RS8	RS12 RS8	RS11 RS8	RS12 RS11 RS8	RS10 RS8	RS12 RS10 RS8	RS11 RS10 RS8	RS12 RS11 RS10 RS8	RS9 RS8	RS12 RS9 RS8	RS11 RS9 RS8	RS12 RS11 RS9 RS8	RS10 RS9 RS8	RS12 RS10 RS9 RS8	RS11 RS10 RS9 RS8	RS12 RS11 RS10 RS9 RS8	RS7	RS12 RS7	RS11 RS7	RS12 RS11 RS7	RS10 RS7	RS12 RS10 RS7	RS11 RS10 RS7	RS12 RS11 RS10 RS7	RS9 RS7	RS12 RS9 RS7	RS11 RS9 RS7	RS12 RS11 RS9 RS7	RS10 RS9 RS7	RS12 RS10 RS9 RS7	RS11 RS10 RS9 RS7	RS12 RS11 RS10 RS9 RS7	RS8 RS7	RS12 RS8 RS7	RS11 RS8 RS7
osa-miR395u	osa-miR7693-3p	osa-miR399d	osa-miR1861b		osa-miR1431		osa-miR1860-5p		osa-miR5143b						osa-miR5076		osa-miR1423-3p		osa-miR531b		osa-miR1861g	osa-miR1861e				osa-miR1432-5p	osa-miR5079a		osa-miR1861j		osa-miR5143a	osa-miR396c-3p	osa-miR167h-3p		osa-miR5504		osa-miR394	osa-miR162a							osa-miR5077		osa-miR1861a		osa-miR1863c
	osa-miR2865		osa-miR1861n		osa-miR2877		osa-miR7694-3p								osa-miR5082		osa-miR812h		osa-miR1860-3p		osa-miR1861h						osa-miR5079b		osa-miR1861m		osa-miR1863b.2		osa-miR396c-5p		osa-miR1850.1		osa-miR2880	osa-miR159d							osa-miR1862g		osa-miR812j		osa-miR167d-5p
	osa-miR1863b		osa-miR1863a		osa-miR2879		osa-miR5148b								osa-miR1862a		osa-miR814b		osa-miR812i		osa-miR2871b						osa-miR166e-3p		osa-miR2871a-3p		osa-miR169f.1		osa-miR167e-3p		osa-miR171i-3p		osa-miR166m								osa-miR167b				osa-miR164f
	osa-miR319a-3p.2-3p		osa-miR159a.2		osa-miR1861c		osa-miR1437b-5p								osa-miR6249b		osa-miR319b				osa-miR160a-5p								osa-miR1868		osa-miR3979-5p		osa-miR169l				osa-miR169a												osa-miR395b
	osa-miR1429-3p		osa-miR390-3p		osa-miR1423-5p										osa-miR812r		osa-miR5508				osa-miR437										osa-miR5805		osa-miR160f-5p				osa-miR5513												osa-miR2867-3p
	osa-miR812p		osa-miR812d		osa-miR169i-5p.2										osa-miR164a		osa-miR5540				osa-miR156j-3p										osa-miR5811		osa-miR5153				osa-miR435
	osa-miR156c-3p		osa-miR812g		osa-miR408-5p										osa-miR2055		osa-miR393b-3p				osa-miR535-5p										osa-miR440						osa-miR159e
	osa-miR162b		osa-miR2871a-5p		osa-miR390-5p										osa-miR5525		osa-miR395c				osa-miR1873										osa-miR6251						osa-miR530-3p
	osa-miR7695-5p		osa-miR169b		osa-miR812e										osa-miR1883a						osa-miR1878										osa-miR159c						osa-miR1870-5p
	osa-miR164b		osa-miR169d		osa-miR5827										osa-miR1883b						osa-miR395d										osa-miR1849						osa-miR395e
	osa-miR5509		osa-miR169e		osa-miR3981-5p										osa-miR2096-5p						osa-miR397b										osa-miR2863a
	osa-miR396e-5p		osa-miR5536		osa-miR156a										osa-miR1437b-3p																osa-miR396d
	osa-miR5803		osa-miR2876-3p		osa-miR156i										osa-miR1864
	osa-miR5809		osa-miR6253		osa-miR5145										osa-miR396b-5p
	osa-miR5814		osa-miR5151		osa-miR5149
	osa-miR1432-3p		osa-miR5158		osa-miR2863c
	osa-miR1874-5p		osa-miR1846b-3p		osa-miR1846b-5p
	osa-miR2905		osa-miR395t		osa-miR2878-3p
	osa-miR167a-5p				osa-miR398a
	osa-miR393b-5p
	osa-miR156e
	osa-miR5156
	osa-miR535-3p
	osa-miR1875
	osa-miR1879
	osa-miR1881
	osa-miR2863b
	osa-miR393a
	osa-miR395a
	osa-miR395g
	osa-miR395w
	osa-miR397a
	osa-miR1440a
	osa-miR5512b
[truncated: 13 more columns]
