# Supplementary material for: A Comprehensive Analysis of MicroRNAs Expressed in Susceptible and Resistant Rice Cultivars during Rhizoctonia solani AG1-IA Infection Causing Sheath Blight Disease
Source: Int J Mol Sci. 2020 Oct 27;21(21):7974. doi: 10.3390/ijms21217974 (PMC7662745; doi:10.3390/ijms21217974)
Supplement: Supplementary file 1 [file ijms-21-07974-s001.zip › Suppl files/Table S4.xlsx]

## Sheet: Sheet2
Infected													Control
TN1		BPT5204		N22		Vandana		Tetep		Pankaj			TN1		BPT5204		N22		Vandana		Tetep		Pankaj
osa-miR1320-3p		osa-miR1320-3p		osa-miR1320-3p		osa-miR1319a		osa-miR1320-3p		osa-miR1320-3p			osa-miR1425-3p		osa-miR1423-3p		osa-miR1425-3p		osa-miR1423-3p		osa-miR1425-3p		osa-miR1423-3p
osa-miR1423-3p		osa-miR1423-3p		osa-miR1425-3p		osa-miR1320-3p		osa-miR1423-3p		osa-miR1423-3p			osa-miR1437a		osa-miR1425-3p		osa-miR1432-3p		osa-miR1425-3p		osa-miR1432-3p		osa-miR1425-3p
osa-miR1425-3p		osa-miR1425-3p		osa-miR156a		osa-miR1320-5p		osa-miR1425-3p		osa-miR1425-3p			osa-miR156d		osa-miR1432-5p		osa-miR156a		osa-miR1429-3p		osa-miR1437a		osa-miR1431			RS1	52	RS7	53
osa-miR1429-3p		osa-miR1429-3p		osa-miR159a.1		osa-miR1423-3p		osa-miR1429-3p		osa-miR1431			osa-miR159a.1		osa-miR1437a		osa-miR159a.1		osa-miR1431		osa-miR156a		osa-miR1437a			RS2	137	RS8	57
osa-miR156a		osa-miR1432-3p		osa-miR166a-3p		osa-miR1425-3p		osa-miR1432-3p		osa-miR1432-3p			osa-miR160a-3p		osa-miR156a		osa-miR162a		osa-miR1432-3p		osa-miR159a.1		osa-miR156a			RS3	19	RS9	17
osa-miR159a.1		osa-miR1437a		osa-miR169a		osa-miR1429-3p		osa-miR1437a		osa-miR1437a			osa-miR162a		osa-miR159a.1		osa-miR166a-3p		osa-miR1437a		osa-miR166a-3p		osa-miR159a.1			RS4	136	RS10	81
osa-miR160a-3p		osa-miR1441		osa-miR1861a		osa-miR1431		osa-miR156a		osa-miR156a			osa-miR164a		osa-miR160a-3p		osa-miR167a-3p		osa-miR1440a		osa-miR167a-3p		osa-miR160a-3p			RS5	84	RS11	31
osa-miR162a		osa-miR156a		osa-miR1862a		osa-miR1432-3p		osa-miR159a.1		osa-miR159a.1			osa-miR166a-3p		osa-miR164a		osa-miR1861a		osa-miR156a		osa-miR168a-3p		osa-miR162a			RS6	77	RS12	66
osa-miR164a		osa-miR159a.1		osa-miR1876		osa-miR1437a		osa-miR160a-3p		osa-miR160a-3p			osa-miR167a-3p		osa-miR166a-3p		osa-miR1862a		osa-miR159a.1		osa-miR169a		osa-miR166a-3p				505		305
osa-miR166a-3p		osa-miR160a-5p		osa-miR2873a		osa-miR1441		osa-miR162a		osa-miR162a			osa-miR168a-3p		osa-miR167a-3p		osa-miR395u		osa-miR160a-3p		osa-miR1860-3p		osa-miR167a-3p
osa-miR167a-3p		osa-miR162a		osa-miR2878-5p		osa-miR156a		osa-miR164a		osa-miR164a			osa-miR169a		osa-miR168a-3p		osa-miR396c-3p		osa-miR162a		osa-miR1861a		osa-miR167c-3p
osa-miR168a-3p		osa-miR164a		osa-miR393b-5p		osa-miR159a.1		osa-miR166a-3p		osa-miR166a-3p			osa-miR172a		osa-miR169a		osa-miR398b		osa-miR164a		osa-miR1862a		osa-miR168a-3p
osa-miR169a		osa-miR166b-3p		osa-miR396f-5p		osa-miR160a-5p		osa-miR167a-3p		osa-miR167a-3p			osa-miR1846a-3p		osa-miR172a		osa-miR399d		osa-miR166a-3p		osa-miR1868		osa-miR169a
osa-miR171a		osa-miR167a-3p		osa-miR397b		osa-miR162a		osa-miR168a-3p		osa-miR168a-3p			osa-miR1847.1		osa-miR1846a-3p		osa-miR5150-5p		osa-miR167a-3p		osa-miR1871		osa-miR171a
osa-miR172a		osa-miR168a-3p		osa-miR398b		osa-miR164a		osa-miR169a		osa-miR169a			osa-miR1849		osa-miR1860-3p		osa-miR528-3p		osa-miR168a-3p		osa-miR1876		osa-miR172a
osa-miR1846a-3p		osa-miR169a		osa-miR5150-5p		osa-miR166a-3p		osa-miR171a		osa-miR171a			osa-miR1850.1		osa-miR1861a		osa-miR530-5p		osa-miR169a		osa-miR2871a-3p		osa-miR1846a-3p
osa-miR1860-3p		osa-miR171c-3p		osa-miR528-5p		osa-miR167b		osa-miR172a		osa-miR1846a-3p			osa-miR1861a		osa-miR1862a		osa-miR827		osa-miR172a		osa-miR2878-5p		osa-miR1847.1
osa-miR1862a		osa-miR172a		osa-miR530-5p		osa-miR168a-3p		osa-miR1846a-3p		osa-miR1847.1			osa-miR1862a		osa-miR1863c				osa-miR1846a-3p		osa-miR396f-5p		osa-miR1850.1
osa-miR1863a		osa-miR1846a-3p		osa-miR820c		osa-miR169a		osa-miR1850.1		osa-miR1850.1			osa-miR1863a		osa-miR1864				osa-miR1861c		osa-miR398b		osa-miR1860-3p
osa-miR1868		osa-miR1849				osa-miR171c-3p		osa-miR1857-5p		osa-miR1857-5p			osa-miR1870-3p		osa-miR1868				osa-miR1862d		osa-miR5077		osa-miR1861b
osa-miR1870-3p		osa-miR1850.1				osa-miR1846b-5p		osa-miR1861c		osa-miR1860-5p			osa-miR1871		osa-miR1870-3p				osa-miR1863b		osa-miR5079a		osa-miR1862d
osa-miR1871		osa-miR1851				osa-miR1850.1		osa-miR1862d		osa-miR1861b			osa-miR1876		osa-miR1871				osa-miR1868		osa-miR5143b		osa-miR1863a
osa-miR1876		osa-miR1857-3p				osa-miR1854-5p		osa-miR1863b		osa-miR1862d			osa-miR2863a		osa-miR1873				osa-miR1870-3p		osa-miR5144-5p		osa-miR1870-3p
osa-miR2863b		osa-miR1860-3p				osa-miR1857-3p		osa-miR1868		osa-miR1863a			osa-miR2867-3p		osa-miR1876				osa-miR1871		osa-miR5148b		osa-miR1871
osa-miR2873a		osa-miR1861c				osa-miR1859		osa-miR1870-3p		osa-miR1868			osa-miR2873a		osa-miR1878				osa-miR1873		osa-miR5150-5p		osa-miR1873
osa-miR2874		osa-miR1862d				osa-miR1860-3p		osa-miR1871		osa-miR1870-3p			osa-miR2878-5p		osa-miR1883a				osa-miR1874-5p		osa-miR528-3p		osa-miR1876
osa-miR2878-5p		osa-miR1863a				osa-miR1861a		osa-miR1872		osa-miR1871			osa-miR2880		osa-miR2055				osa-miR1875		osa-miR530-5p		osa-miR1878
osa-miR2879		osa-miR1864				osa-miR1862d		osa-miR1873		osa-miR1873			osa-miR394		osa-miR2096-5p				osa-miR1876		osa-miR5788		osa-miR2863c
osa-miR319a-3p.2-3p		osa-miR1868				osa-miR1863a		osa-miR1876		osa-miR1876			osa-miR395b		osa-miR2867-3p				osa-miR1878		osa-miR7694-3p		osa-miR2871a-3p
osa-miR396c-3p		osa-miR1870-3p				osa-miR1864		osa-miR1878		osa-miR1878			osa-miR396c-3p		osa-miR2871a-3p				osa-miR1879		osa-miR820a		osa-miR2873a
osa-miR397b		osa-miR1871				osa-miR1868		osa-miR2106		osa-miR2863a			osa-miR3979-5p		osa-miR2873a				osa-miR1881		osa-miR827		osa-miR2876-3p
osa-miR398b		osa-miR1872				osa-miR1870-3p		osa-miR2275d		osa-miR2871a-3p			osa-miR398b		osa-miR2878-5p				osa-miR2863b				osa-miR2877
osa-miR408-3p		osa-miR1873				osa-miR1871		osa-miR2863a		osa-miR2873a			osa-miR408-3p		osa-miR319b				osa-miR2865				osa-miR2878-3p
osa-miR435		osa-miR1874-3p				osa-miR1872		osa-miR2863b		osa-miR2876-3p			osa-miR435		osa-miR393b-3p				osa-miR2867-3p				osa-miR2879
osa-miR5077		osa-miR1875				osa-miR1873		osa-miR2865		osa-miR2878-3p			osa-miR440		osa-miR395b				osa-miR2871a-3p				osa-miR2880
osa-miR5079a		osa-miR1876				osa-miR1876		osa-miR2867-5p		osa-miR2878-5p			osa-miR5077		osa-miR396b-5p				osa-miR2873a				osa-miR390-3p
osa-miR5082		osa-miR1878				osa-miR1878		osa-miR2871a-3p		osa-miR2879			osa-miR5143a		osa-miR397b				osa-miR2877				osa-miR394
osa-miR5143a		osa-miR1879				osa-miR1879		osa-miR2873a		osa-miR2880			osa-miR5144-5p		osa-miR398b				osa-miR2878-3p				osa-miR395d
osa-miR5144-5p		osa-miR1880				osa-miR1880		osa-miR2874		osa-miR319b			osa-miR5150-3p		osa-miR408-3p				osa-miR2879				osa-miR396f-5p
osa-miR5145		osa-miR1881				osa-miR1881		osa-miR2877		osa-miR393a			osa-miR5153		osa-miR437				osa-miR2880				osa-miR397b
osa-miR5150-3p		osa-miR1883a				osa-miR1882e-3p		osa-miR2878-3p		osa-miR394			osa-miR528-3p		osa-miR5076				osa-miR2905				osa-miR3981-5p
osa-miR528-5p		osa-miR2055				osa-miR1883a		osa-miR2879		osa-miR395e			osa-miR530-3p		osa-miR5079a				osa-miR319a-3p.2-3p				osa-miR408-3p
osa-miR530-5p		osa-miR2106				osa-miR2055		osa-miR2880		osa-miR396c-3p			osa-miR531a		osa-miR5082				osa-miR390-5p				osa-miR435
osa-miR531a		osa-miR2863a				osa-miR2092-3p		osa-miR319a-3p.2-3p		osa-miR397b			osa-miR5504		osa-miR5144-5p				osa-miR393a				osa-miR437
osa-miR5504		osa-miR2865				osa-miR2106		osa-miR390-5p		osa-miR398b			osa-miR5513		osa-miR5150-3p				osa-miR394				osa-miR5077
osa-miR5513		osa-miR2866				osa-miR2121a		osa-miR394		osa-miR399e			osa-miR5788		osa-miR528-3p				osa-miR395a				osa-miR5079a
osa-miR5788		osa-miR2867-5p				osa-miR2863a		osa-miR395d		osa-miR408-3p			osa-miR5805		osa-miR530-5p				osa-miR396c-5p				osa-miR5144-5p
osa-miR810b.1		osa-miR2869				osa-miR2865		osa-miR396c-5p		osa-miR437			osa-miR5811		osa-miR531a				osa-miR397a				osa-miR5145
osa-miR812g		osa-miR2870				osa-miR2867-3p		osa-miR3979-5p		osa-miR439a			osa-miR6251		osa-miR535-5p				osa-miR3981-5p				osa-miR5149
osa-miR814c		osa-miR2871a-3p				osa-miR2869		osa-miR3981-5p		osa-miR5077			osa-miR810b.1		osa-miR5508				osa-miR398a				osa-miR5150-3p
osa-miR820a		osa-miR2873a				osa-miR2871a-3p		osa-miR3982-3p		osa-miR5144-5p			osa-miR812b		osa-miR5525				osa-miR399d				osa-miR5151
osa-miR827		osa-miR2874				osa-miR2873a		osa-miR398a		osa-miR5145			osa-miR820a		osa-miR5540				osa-miR408-3p				osa-miR5158
		osa-miR2876-3p				osa-miR2875		osa-miR399j		osa-miR5149			osa-miR827		osa-miR5788				osa-miR435				osa-miR528-3p
		osa-miR2877				osa-miR2876-3p		osa-miR408-3p		osa-miR5150-3p					osa-miR6249b				osa-miR437				osa-miR530-3p
		osa-miR2878-3p				osa-miR2877		osa-miR435		osa-miR5153					osa-miR810b.1				osa-miR5077				osa-miR531a
		osa-miR2879				osa-miR2879		osa-miR437		osa-miR528-3p					osa-miR814b				osa-miR5143b				osa-miR535-5p
		osa-miR2880				osa-miR2880		osa-miR5077		osa-miR530-3p					osa-miR820a				osa-miR5144-5p				osa-miR5504
		osa-miR319a-3p.2-3p				osa-miR2905		osa-miR5079a		osa-miR531a									osa-miR5145				osa-miR5513
		osa-miR390-3p				osa-miR319a-3p		osa-miR5082		osa-miR5339									osa-miR5149				osa-miR5536
		osa-miR393a				osa-miR390-3p		osa-miR5143b		osa-miR535-3p									osa-miR5150-3p				osa-miR5788
		osa-miR394				osa-miR393a		osa-miR5144-5p		osa-miR5493									osa-miR5153				osa-miR5827
		osa-miR395d				osa-miR394		osa-miR5150-3p		osa-miR5504									osa-miR5156				osa-miR6253
		osa-miR396a-5p				osa-miR395b		osa-miR528-3p		osa-miR5508									osa-miR528-3p				osa-miR810b.1
		osa-miR3979-5p				osa-miR396a-3p		osa-miR530-5p		osa-miR5513									osa-miR530-3p				osa-miR812b
		osa-miR397a				osa-miR397b		osa-miR535-3p		osa-miR5788									osa-miR535-3p				osa-miR820a
		osa-miR3981-3p				osa-miR3981-3p		osa-miR5504		osa-miR5827									osa-miR5508				osa-miR827
		osa-miR3982-3p				osa-miR3982-3p		osa-miR5505		osa-miR6252									osa-miR5509
		osa-miR398a				osa-miR398a		osa-miR5512a		osa-miR6253									osa-miR5512b
		osa-miR399b				osa-miR399f		osa-miR5513		osa-miR7692-3p									osa-miR5513
		osa-miR408-3p				osa-miR408-3p		osa-miR5540		osa-miR7693-3p									osa-miR5540
		osa-miR435				osa-miR435		osa-miR5788		osa-miR7693-5p									osa-miR5788
		osa-miR437				osa-miR437		osa-miR5811		osa-miR7694-3p									osa-miR5803
		osa-miR439c				osa-miR439a		osa-miR5813		osa-miR810b.1									osa-miR5809
		osa-miR5073				osa-miR5077		osa-miR6251		osa-miR812a									osa-miR5814
		osa-miR5075				osa-miR5078		osa-miR7693-3p		osa-miR814b									osa-miR5827
		osa-miR5077				osa-miR5079a		osa-miR7693-5p		osa-miR820a									osa-miR7693-3p
		osa-miR5079a				osa-miR5082		osa-miR7694-3p		osa-miR827									osa-miR7695-5p
		osa-miR5082				osa-miR5083		osa-miR7694-5p											osa-miR812b
		osa-miR5083				osa-miR5143a		osa-miR810b.1											osa-miR814b
		osa-miR5143a				osa-miR5144-3p		osa-miR812b											osa-miR820a
		osa-miR5144-3p				osa-miR5145		osa-miR814a											osa-miR827
		osa-miR5145				osa-miR5148b		osa-miR815b
		osa-miR5147				osa-miR5149		osa-miR820a
		osa-miR5148a				osa-miR5150-3p		osa-miR827
		osa-miR5149				osa-miR5151
		osa-miR5150-3p				osa-miR5153
		osa-miR5151				osa-miR5154
		osa-miR5152-3p				osa-miR5156
		osa-miR5153				osa-miR5157a-5p
		osa-miR5157a-5p				osa-miR5158
		osa-miR5158				osa-miR5159
		osa-miR5159				osa-miR528-3p
		osa-miR5161				osa-miR530-3p
		osa-miR528-3p				osa-miR531a
		osa-miR529a				osa-miR5337a
		osa-miR530-3p				osa-miR5340
		osa-miR531a				osa-miR535-5p
		osa-miR5337a				osa-miR5490
		osa-miR5339				osa-miR5493
		osa-miR5340				osa-miR5504
		osa-miR535-3p				osa-miR5505
		osa-miR5493				osa-miR5508
		osa-miR5501				osa-miR5513
		osa-miR5504				osa-miR5517
		osa-miR5505				osa-miR5526
		osa-miR5508				osa-miR5536
		osa-miR5513				osa-miR5540
		osa-miR5540				osa-miR5788
		osa-miR5788				osa-miR5795
		osa-miR5799				osa-miR5799
		osa-miR5803				osa-miR5801
		osa-miR5809				osa-miR5802
		osa-miR5811				osa-miR5803
		osa-miR5813				osa-miR5807
		osa-miR5814				osa-miR5810
		osa-miR5815				osa-miR5813
		osa-miR5817				osa-miR5814
		osa-miR5827				osa-miR5815
		osa-miR5831				osa-miR5816
		osa-miR6246				osa-miR5817
		osa-miR6248				osa-miR5827
		osa-miR6249a				osa-miR6246
		osa-miR6251				osa-miR6251
		osa-miR6252				osa-miR6252
		osa-miR6253				osa-miR7693-3p
		osa-miR6254				osa-miR7694-3p
		osa-miR6255				osa-miR7695-5p
		osa-miR6256				osa-miR810b.1
		osa-miR7692-3p				osa-miR812a
		osa-miR7693-3p				osa-miR814a
		osa-miR7694-3p				osa-miR815a
		osa-miR7695-5p				osa-miR816
		osa-miR810b.1				osa-miR820a
		osa-miR812a				osa-miR827
		osa-miR814c
		osa-miR820a
		osa-miR827
