# Supplementary material for: A Comprehensive Analysis of MicroRNAs Expressed in Susceptible and Resistant Rice Cultivars during Rhizoctonia solani AG1-IA Infection Causing Sheath Blight Disease
Source: Int J Mol Sci. 2020 Oct 27;21(21):7974. doi: 10.3390/ijms21217974 (PMC7662745; doi:10.3390/ijms21217974)
Supplement: Supplementary file 1 [file ijms-21-07974-s001.zip › Suppl files/Table S6.xlsx]

## Sheet: TN1 (RS1_vs_RS7)
TN1 infected (RS1 )	TN1 control (RS7 )	RS1 & RS7
osa-miR2874	osa-miR394	osa-miR396c-3p
osa-miR2879	osa-miR167h-3p	osa-miR5077
osa-miR5082	osa-miR2880	osa-miR531a
osa-miR531b	osa-miR396c-5p	osa-miR531c
osa-miR1860-3p	osa-miR1861a	osa-miR1862d
osa-miR1423-3p	osa-miR1861k	osa-miR1862e
osa-miR1423-5p	osa-miR1846d-5p	osa-miR1862g
osa-miR5079a	osa-miR1863b.2	osa-miR166b-3p
osa-miR167d-3p	osa-miR1437a	osa-miR1863c
osa-miR319a-3p.2-3p	osa-miR812b	osa-miR159a.1
osa-miR1429-3p	osa-miR812j	osa-miR167d-5p
osa-miR812g	osa-miR169f.1	osa-miR5143a
osa-miR814c	osa-miR167e-3p	osa-miR408-3p
osa-miR160e-5p	osa-miR167b	osa-miR166h-3p
osa-miR319b	osa-miR169l	osa-miR812m
osa-miR164a	osa-miR1425-3p	osa-miR168a-3p
osa-miR1882d	osa-miR3979-5p	osa-miR827
osa-miR1320-3p	osa-miR5805	osa-miR168a-5p
osa-miR160a-5p	osa-miR5811	osa-miR162a
osa-miR1320-5p	osa-miR160f-5p	osa-miR164f
osa-miR810b.2	osa-miR440	osa-miR166f
osa-miR156i	osa-miR6251	osa-miR166m
osa-miR5145	osa-miR528-3p	osa-miR167f
osa-miR1868	osa-miR1850.1	osa-miR167j
osa-miR2863b	osa-miR5153	osa-miR167e-5p
osa-miR2863c	osa-miR159c	osa-miR169a
osa-miR397b	osa-miR159e	osa-miR5504
	osa-miR530-3p	osa-miR5513
	osa-miR1849	osa-miR166i-3p
	osa-miR2863a	osa-miR1425-5p
	osa-miR395b	osa-miR2873a
	osa-miR395e	osa-miR172d-3p
	osa-miR2867-3p	osa-miR435
		osa-miR169i-3p
		osa-miR528-5p
		osa-miR396f-5p
		osa-miR166j-3p
		osa-miR166j-5p
		osa-miR810b.1
		osa-miR156d
		osa-miR1846e
		osa-miR159b
		osa-miR159d
		osa-miR159f
		osa-miR171i-3p
		osa-miR530-5p
		osa-miR1871
		osa-miR1876
		osa-miR1870-3p
		osa-miR1870-5p
		osa-miR166k-3p
		osa-miR5150-3p
		osa-miR396d
		osa-miR396g
		osa-miR5150-5p
		osa-miR398b
		osa-miR2878-5p
		osa-miR5788
		osa-miR820a
		osa-miR820b
		osa-miR820c
		osa-miR5144-5p

## Sheet: BPT5204 (RS2_vs_RS8)
BPT5204 infected (RS2 )	BPT5204 control (RS8)	RS2 & RS8
osa-miR7693-3p	osa-miR5076	osa-miR5082
osa-miR394	osa-miR1861a	osa-miR531a
osa-miR5337a	osa-miR1862a	osa-miR531b
osa-miR2867-5p	osa-miR812r	osa-miR531c
osa-miR7693-5p	osa-miR814b	osa-miR1861e
osa-miR2865	osa-miR5525	osa-miR1861g
osa-miR2866	osa-miR2096-5p	osa-miR1861h
osa-miR2869	osa-miR166e-3p	osa-miR1861j
osa-miR171e-3p	osa-miR395b	osa-miR1861k
osa-miR167h-3p	osa-miR395c	osa-miR1861m
osa-miR2870	osa-miR396b-5p	osa-miR1860-3p
osa-miR2874	osa-miR2867-3p	osa-miR1862d
osa-miR2877		osa-miR1862e
osa-miR2879		osa-miR1423-3p
osa-miR1441		osa-miR166b-3p
osa-miR167c-3p		osa-miR1863c
osa-miR2880		osa-miR5079a
osa-miR167h-5p		osa-miR5079b
osa-miR167c-5p		osa-miR159a.1
osa-miR396c-3p		osa-miR6249b
osa-miR172a		osa-miR167d-5p
osa-miR172c		osa-miR1846d-5p
osa-miR5073		osa-miR408-3p
osa-miR5075		osa-miR166h-3p
osa-miR5077		osa-miR1437a
osa-miR166l-3p		osa-miR812b
osa-miR396c-5p		osa-miR812h
osa-miR5083		osa-miR812i
osa-miR166g-3p		osa-miR812j
osa-miR1861c		osa-miR812m
osa-miR1861n		osa-miR168a-3p
osa-miR166l-5p		osa-miR827
osa-miR2106		osa-miR168a-5p
osa-miR1862g		osa-miR2871a-3p
osa-miR5339		osa-miR319b
osa-miR1863a		osa-miR164a
osa-miR1863b		osa-miR164f
osa-miR5340		osa-miR166f
osa-miR1860-5p		osa-miR167f
osa-miR1423-5p		osa-miR167j
osa-miR166b-5p		osa-miR167e-5p
osa-miR156l-5p		osa-miR5508
osa-miR7694-3p		osa-miR2055
osa-miR7694-5p		osa-miR166i-3p
osa-miR169i-5p.2		osa-miR1883a
osa-miR5157a-5p		osa-miR1883b
osa-miR159a.2		osa-miR1425-3p
osa-miR167d-3p		osa-miR5540
osa-miR6249a		osa-miR2871b
osa-miR1846d-3p		osa-miR1425-5p
osa-miR5143a		osa-miR2873a
osa-miR5143b		osa-miR172d-3p
osa-miR319a-3p.2-3p		osa-miR160a-5p
osa-miR390-3p		osa-miR437
osa-miR5152-3p		osa-miR528-3p
osa-miR1429-3p		osa-miR1432-5p
osa-miR1863b.2		osa-miR169i-3p
osa-miR408-5p		osa-miR528-5p
osa-miR390-5p		osa-miR1437b-3p
osa-miR5148a		osa-miR396f-5p
osa-miR5148c		osa-miR166j-3p
osa-miR166c-3p		osa-miR393b-3p
osa-miR812a		osa-miR166j-5p
osa-miR812c		osa-miR810b.1
osa-miR812d		osa-miR156d
osa-miR812e		osa-miR156j-3p
osa-miR812f		osa-miR1846e
osa-miR812g		osa-miR159b
osa-miR812p		osa-miR159f
osa-miR812q		osa-miR535-5p
osa-miR812u		osa-miR530-5p
osa-miR812v		osa-miR1864
osa-miR166c-5p		osa-miR1868
osa-miR814c		osa-miR1871
osa-miR1847.1		osa-miR1873
osa-miR156h-3p		osa-miR1876
osa-miR160e-5p		osa-miR1878
osa-miR162a		osa-miR1870-3p
osa-miR162b		osa-miR166k-3p
osa-miR7695-5p		osa-miR395d
osa-miR169f.1		osa-miR5150-3p
osa-miR169f.2		osa-miR396g
osa-miR164b		osa-miR397b
osa-miR164d		osa-miR5150-5p
osa-miR2871a-5p		osa-miR398b
osa-miR167e-3p		osa-miR2878-5p
osa-miR166m		osa-miR5788
osa-miR167b		osa-miR820a
osa-miR167g		osa-miR820b
osa-miR812n-5p		osa-miR820c
osa-miR169a		osa-miR5144-5p
osa-miR5501
osa-miR5504
osa-miR5505
osa-miR5513
osa-miR529a
osa-miR2876-3p
osa-miR2876-5p
osa-miR2873b
osa-miR3979-5p
osa-miR5803
osa-miR5809
osa-miR5811
osa-miR5813
osa-miR5814
osa-miR5815
osa-miR5817
osa-miR172d-5p
osa-miR5827
osa-miR160f-3p
osa-miR5831
osa-miR160f-5p
osa-miR1320-3p
osa-miR435
osa-miR171c-3p
osa-miR1874-3p
osa-miR1320-5p
osa-miR6246
osa-miR6248
osa-miR1432-3p
osa-miR167a-3p
osa-miR6251
osa-miR6252
osa-miR6253
osa-miR6254
osa-miR6255
osa-miR6256
osa-miR1846a-3p
osa-miR3981-3p
osa-miR3981-5p
osa-miR396a-5p
osa-miR810b.2
osa-miR1850.1
osa-miR1850.3
osa-miR393b-5p
osa-miR156a
osa-miR156e
osa-miR156i
osa-miR5145
osa-miR5147
osa-miR5149
osa-miR5151
osa-miR5153
osa-miR5158
osa-miR5159
osa-miR5161
osa-miR1857-3p
osa-miR159c
osa-miR159d
osa-miR159e
osa-miR535-3p
osa-miR1857-5p
osa-miR156j-5p
osa-miR7692-3p
osa-miR530-3p
osa-miR1849
osa-miR171i-3p
osa-miR1851
osa-miR7692-5p
osa-miR1872
osa-miR1875
osa-miR1879
osa-miR1880
osa-miR1881
osa-miR171d-5p
osa-miR2863a
osa-miR2863b
osa-miR2863c
osa-miR1846b-3p
osa-miR1870-5p
osa-miR3982-3p
osa-miR1846b-5p
osa-miR5493
osa-miR393a
osa-miR3982-5p
osa-miR395p
osa-miR396d
osa-miR396h
osa-miR2878-3p
osa-miR397a
osa-miR398a
osa-miR399b
osa-miR399c
osa-miR399f
osa-miR5799
osa-miR5144-3p
osa-miR156f-3p
osa-miR439c
osa-miR439e
osa-miR439f
osa-miR439h

## Sheet: N22 RS3_vs_RS9
N22 infected (RS3)	N22 control (RS9)	RS3 & RS9
osa-miR1861n	osa-miR396c-3p	osa-miR1862d
osa-miR169a	osa-miR1861e	osa-miR159a.1
osa-miR2873a	osa-miR1862e	osa-miR166h-3p
osa-miR1320-5p	osa-miR827	osa-miR1425-5p
osa-miR169i-3p	osa-miR162a	osa-miR396f-5p
osa-miR528-5p	osa-miR166f	osa-miR166j-5p
osa-miR166j-3p	osa-miR167f	osa-miR156d
osa-miR393b-5p	osa-miR528-3p	osa-miR159b
osa-miR156j-3p	osa-miR1432-5p	osa-miR530-5p
osa-miR1876	osa-miR159d	osa-miR5150-5p
osa-miR397b	osa-miR395u	osa-miR398b
osa-miR2878-5p	osa-miR396g
osa-miR820c	osa-miR399d

## Sheet: Vandana RS4_vs_RS10
Vandana infected(RS4)	Vandana control (RS10)	RS4 & RS10
osa-miR5337a	osa-miR1863b	osa-miR7693-3p
osa-miR2867-5p	osa-miR812h	osa-miR394
osa-miR7693-5p	osa-miR812m	osa-miR2865
osa-miR2869	osa-miR164f	osa-miR1431
osa-miR2874	osa-miR169l	osa-miR167h-3p
osa-miR2875	osa-miR5509	osa-miR2877
osa-miR1441	osa-miR396e-5p	osa-miR2879
osa-miR396c-3p	osa-miR5809	osa-miR2880
osa-miR172b	osa-miR1874-5p	osa-miR5077
osa-miR5078	osa-miR167a-5p	osa-miR396c-5p
osa-miR5082	osa-miR535-3p	osa-miR1861c
osa-miR5083	osa-miR1875	osa-miR1861e
osa-miR531a	osa-miR395a	osa-miR1861g
osa-miR531b	osa-miR395c	osa-miR1861h
osa-miR531c	osa-miR395e	osa-miR1861j
osa-miR1861a	osa-miR395g	osa-miR1861k
osa-miR1861b	osa-miR397a	osa-miR1861m
osa-miR1861d	osa-miR1440a	osa-miR1862d
osa-miR1861f	osa-miR399d	osa-miR1862e
osa-miR1861i	osa-miR5512b	osa-miR1862g
osa-miR1861l		osa-miR1423-3p
osa-miR1860-3p		osa-miR166b-3p
osa-miR2106		osa-miR1863c
osa-miR1863a		osa-miR1423-5p
osa-miR5340		osa-miR169i-5p.2
osa-miR1860-5p		osa-miR159a.1
osa-miR166b-5p		osa-miR167d-5p
osa-miR156g-3p		osa-miR5143b
osa-miR7694-3p		osa-miR1846d-5p
osa-miR5079a		osa-miR319a-3p.2-3p
osa-miR5079b		osa-miR408-3p
osa-miR1854-5p		osa-miR1429-3p
osa-miR7694-5p		osa-miR166h-3p
osa-miR5157a-5p		osa-miR408-5p
osa-miR159a.2		osa-miR1437a
osa-miR167d-3p		osa-miR390-5p
osa-miR1882e-3p		osa-miR812b
osa-miR1846d-3p		osa-miR812e
osa-miR5143a		osa-miR812p
osa-miR390-3p		osa-miR814b
osa-miR1863b.2		osa-miR168a-3p
osa-miR5148b		osa-miR827
osa-miR812a		osa-miR168a-5p
osa-miR812c		osa-miR156c-3p
osa-miR812d		osa-miR162a
osa-miR812f		osa-miR162b
osa-miR812i		osa-miR2871a-3p
osa-miR812j		osa-miR319b
osa-miR812r		osa-miR7695-5p
osa-miR812t		osa-miR164b
osa-miR812u		osa-miR167e-3p
osa-miR1429-5p		osa-miR166f
osa-miR166h-5p		osa-miR166m
osa-miR166c-5p		osa-miR167b
osa-miR814a		osa-miR167f
osa-miR814c		osa-miR167j
osa-miR815a		osa-miR167e-5p
osa-miR816		osa-miR169a
osa-miR160e-5p		osa-miR5508
osa-miR164a		osa-miR5513
osa-miR164d		osa-miR166i-3p
osa-miR2871a-5p		osa-miR1425-3p
osa-miR812n-3p		osa-miR5540
osa-miR169r-3p		osa-miR2871b
osa-miR812n-5p		osa-miR1425-5p
osa-miR169r-5p		osa-miR2873a
osa-miR319a-3p		osa-miR172d-3p
osa-miR169b		osa-miR5803
osa-miR169p		osa-miR5814
osa-miR5504		osa-miR5827
osa-miR5505		osa-miR160f-5p
osa-miR2055		osa-miR160a-5p
osa-miR5517		osa-miR435
osa-miR5526		osa-miR437
osa-miR5536		osa-miR1432-3p
osa-miR1883a		osa-miR2905
osa-miR1883b		osa-miR528-3p
osa-miR2876-3p		osa-miR1432-5p
osa-miR2876-5p		osa-miR169i-3p
osa-miR5801		osa-miR528-5p
osa-miR5802		osa-miR396f-5p
osa-miR5807		osa-miR3981-5p
osa-miR5810		osa-miR166j-3p
osa-miR5813		osa-miR393b-3p
osa-miR5815		osa-miR166j-5p
osa-miR5816		osa-miR393b-5p
osa-miR5817		osa-miR156a
osa-miR172d-5p		osa-miR156d
osa-miR160f-3p		osa-miR156e
osa-miR2096-5p		osa-miR156i
osa-miR1320-3p		osa-miR5145
osa-miR171c-3p		osa-miR5149
osa-miR1320-5p		osa-miR5153
osa-miR6246		osa-miR5156
osa-miR6251		osa-miR156j-3p
osa-miR6252		osa-miR1846e
osa-miR3981-3p		osa-miR159b
osa-miR1437b-3p		osa-miR159d
osa-miR396a-3p		osa-miR159e
osa-miR2121a		osa-miR159f
osa-miR2121b		osa-miR530-3p
osa-miR810b.1		osa-miR535-5p
osa-miR810b.2		osa-miR530-5p
osa-miR1850.1		osa-miR1868
osa-miR1850.3		osa-miR1871
osa-miR1319a		osa-miR1873
osa-miR5151		osa-miR1876
osa-miR5154		osa-miR1878
osa-miR5158		osa-miR1879
osa-miR5159		osa-miR1870-3p
osa-miR1857-3p		osa-miR1881
osa-miR159c		osa-miR2863b
osa-miR2092-3p		osa-miR2863c
osa-miR1857-5p		osa-miR1870-5p
osa-miR7692-3p		osa-miR1846b-5p
osa-miR1849		osa-miR393a
osa-miR171i-3p		osa-miR166k-3p
osa-miR1859		osa-miR395b
osa-miR7692-5p		osa-miR395d
osa-miR1864		osa-miR395w
osa-miR1872		osa-miR5150-3p
osa-miR1880		osa-miR396g
osa-miR2863a		osa-miR2878-3p
osa-miR3982-3p		osa-miR397b
osa-miR5490		osa-miR5150-5p
osa-miR5493		osa-miR398a
osa-miR395o		osa-miR398b
osa-miR395p		osa-miR2878-5p
osa-miR396d		osa-miR5788
osa-miR396h		osa-miR2867-3p
osa-miR166k-5p		osa-miR820a
osa-miR166a-3p		osa-miR820b
osa-miR399f		osa-miR820c
osa-miR399j		osa-miR5144-5p
osa-miR5795
osa-miR5799
osa-miR5144-3p
osa-miR156f-3p
osa-miR439a
osa-miR439d
osa-miR439e
osa-miR439g
osa-miR439h
osa-miR439i

## Sheet: Tetep RS5_vs_RS11
Tetep infected (RS5)	Tetep control (RS11)	RS5 & RS11
osa-miR7693-3p	osa-miR1861j	osa-miR5077
osa-miR394	osa-miR1861m	osa-miR1862d
osa-miR2867-5p	osa-miR1860-5p	osa-miR1862e
osa-miR7693-5p	osa-miR5148b	osa-miR1862g
osa-miR2865	osa-miR1437b-5p	osa-miR166b-3p
osa-miR167h-3p	osa-miR166e-3p	osa-miR7694-3p
osa-miR2874		osa-miR5079a
osa-miR2877		osa-miR5079b
osa-miR2879		osa-miR159a.1
osa-miR2880		osa-miR5143b
osa-miR396c-5p		osa-miR827
osa-miR5082		osa-miR168a-5p
osa-miR1861c		osa-miR2871a-3p
osa-miR1861d		osa-miR167b
osa-miR1861e		osa-miR167j
osa-miR1861h		osa-miR1425-5p
osa-miR1861i		osa-miR528-3p
osa-miR1861n		osa-miR1432-5p
osa-miR2106		osa-miR169i-3p
osa-miR1423-3p		osa-miR528-5p
osa-miR1863b		osa-miR396f-5p
osa-miR1863c		osa-miR166j-3p
osa-miR1423-5p		osa-miR166j-5p
osa-miR7694-5p		osa-miR159b
osa-miR169i-5p.2		osa-miR530-5p
osa-miR167d-5p		osa-miR1868
osa-miR319a-3p.2-3p		osa-miR1871
osa-miR408-3p		osa-miR1876
osa-miR1429-3p		osa-miR5150-5p
osa-miR166h-3p		osa-miR398b
osa-miR408-5p		osa-miR2878-5p
osa-miR1437a		osa-miR5788
osa-miR390-5p		osa-miR820a
osa-miR812b		osa-miR820b
osa-miR812e		osa-miR820c
osa-miR812f		osa-miR5144-5p
osa-miR812h
osa-miR812j
osa-miR814a
osa-miR814c
osa-miR815b
osa-miR168a-3p
osa-miR1847.2
osa-miR2275d
osa-miR160e-5p
osa-miR162a
osa-miR319b
osa-miR169f.2
osa-miR164b
osa-miR2871a-5p
osa-miR167e-3p
osa-miR166f
osa-miR166m
osa-miR167f
osa-miR167e-5p
osa-miR169r-5p
osa-miR169a
osa-miR5504
osa-miR5505
osa-miR5513
osa-miR166i-3p
osa-miR1425-3p
osa-miR5540
osa-miR2871b
osa-miR2873a
osa-miR2873b
osa-miR3979-5p
osa-miR172d-3p
osa-miR5811
osa-miR5813
osa-miR435
osa-miR437
osa-miR1320-5p
osa-miR6251
osa-miR1437b-3p
osa-miR3981-5p
osa-miR393b-3p
osa-miR810b.1
osa-miR810b.2
osa-miR1850.1
osa-miR1850.3
osa-miR393b-5p
osa-miR156a
osa-miR156d
osa-miR156e
osa-miR156i
osa-miR156j-3p
osa-miR1846e
osa-miR159c
osa-miR159d
osa-miR159e
osa-miR159f
osa-miR535-3p
osa-miR1857-5p
osa-miR156j-5p
osa-miR1849
osa-miR535-5p
osa-miR171i-3p
osa-miR171d-3p
osa-miR1872
osa-miR1873
osa-miR1878
osa-miR1870-3p
osa-miR171d-5p
osa-miR2863a
osa-miR2863b
osa-miR2863c
osa-miR1846b-3p
osa-miR1870-5p
osa-miR3982-3p
osa-miR1846b-5p
osa-miR393a
osa-miR3982-5p
osa-miR166k-3p
osa-miR395d
osa-miR395e
osa-miR5150-3p
osa-miR396d
osa-miR396g
osa-miR396h
osa-miR2878-3p
osa-miR397b
osa-miR398a
osa-miR399j
osa-miR5512a

## Sheet: Pankaj (RS6_vs_RS12)
Pankaj infected (RS6)	Pankaj control (RS12)	RS6 & RS12
osa-miR7693-3p	osa-miR2877	osa-miR394
osa-miR7693-5p	osa-miR1861c	osa-miR1431
osa-miR167h-3p	osa-miR1861g	osa-miR2879
osa-miR396c-3p	osa-miR1861h	osa-miR2880
osa-miR396c-5p	osa-miR1861k	osa-miR5077
osa-miR1861f	osa-miR1861n	osa-miR531a
osa-miR1861i	osa-miR1860-3p	osa-miR531b
osa-miR1423-3p	osa-miR5079a	osa-miR531c
osa-miR5339	osa-miR5079b	osa-miR1861b
osa-miR166g-5p	osa-miR1846d-5p	osa-miR1861e
osa-miR1863c	osa-miR390-3p	osa-miR1861j
osa-miR1860-5p	osa-miR390-5p	osa-miR1861m
osa-miR7694-3p	osa-miR812b	osa-miR1862d
osa-miR167d-5p	osa-miR812d	osa-miR1862e
osa-miR1429-3p	osa-miR812e	osa-miR1862g
osa-miR1863b.2	osa-miR812g	osa-miR166b-3p
osa-miR812a	osa-miR2871a-5p	osa-miR1863a
osa-miR812p	osa-miR169b	osa-miR1423-5p
osa-miR814b	osa-miR169d	osa-miR169i-5p.2
osa-miR1847.1	osa-miR169e	osa-miR159a.1
osa-miR319b	osa-miR5536	osa-miR159a.2
osa-miR169f.2	osa-miR160a-5p	osa-miR408-3p
osa-miR164d	osa-miR435	osa-miR166h-3p
osa-miR167e-3p	osa-miR3981-5p	osa-miR408-5p
osa-miR5508	osa-miR166e-3p	osa-miR1437a
osa-miR2873b	osa-miR156a	osa-miR812i
osa-miR160f-5p	osa-miR156i	osa-miR812m
osa-miR1320-3p	osa-miR5151	osa-miR168a-3p
osa-miR171c-3p	osa-miR5158	osa-miR827
osa-miR1320-5p	osa-miR2863c	osa-miR168a-5p
osa-miR167a-3p	osa-miR395d	osa-miR162a
osa-miR6252	osa-miR395t	osa-miR2871a-3p
osa-miR1432-5p	osa-miR398a	osa-miR166f
osa-miR393b-3p		osa-miR166m
osa-miR810b.2		osa-miR167b
osa-miR1850.3		osa-miR167f
osa-miR393b-5p		osa-miR167j
osa-miR156e		osa-miR167e-5p
osa-miR5153		osa-miR169a
osa-miR159c		osa-miR5504
osa-miR535-3p		osa-miR5513
osa-miR1857-5p		osa-miR166i-3p
osa-miR7692-3p		osa-miR1425-3p
osa-miR2863a		osa-miR2876-3p
osa-miR5493		osa-miR2871b
osa-miR393a		osa-miR1425-5p
osa-miR396d		osa-miR2873a
osa-miR399e		osa-miR172d-3p
osa-miR399f		osa-miR5827
osa-miR399j		osa-miR437
osa-miR439a		osa-miR6253
		osa-miR528-3p
		osa-miR169i-3p
		osa-miR528-5p
		osa-miR396f-5p
		osa-miR166j-3p
		osa-miR166j-5p
		osa-miR810b.1
		osa-miR1850.1
		osa-miR156d
		osa-miR5145
		osa-miR5149
		osa-miR156j-3p
		osa-miR1846e
		osa-miR159b
		osa-miR159d
		osa-miR159e
		osa-miR159f
		osa-miR530-3p
		osa-miR535-5p
		osa-miR171i-3p
		osa-miR530-5p
		osa-miR1868
		osa-miR1871
		osa-miR1873
		osa-miR1876
		osa-miR1878
		osa-miR1870-3p
		osa-miR1846b-3p
		osa-miR1870-5p
		osa-miR1846b-5p
		osa-miR166k-3p
		osa-miR395e
		osa-miR5150-3p
		osa-miR396g
		osa-miR2878-3p
		osa-miR397b
		osa-miR5150-5p
		osa-miR398b
		osa-miR2878-5p
		osa-miR5788
		osa-miR820a
		osa-miR820b
		osa-miR820c
		osa-miR5144-5p
