# Supplementary material for: A Comprehensive Analysis of MicroRNAs Expressed in Susceptible and Resistant Rice Cultivars during Rhizoctonia solani AG1-IA Infection Causing Sheath Blight Disease
Source: Int J Mol Sci. 2020 Oct 27;21(21):7974. doi: 10.3390/ijms21217974 (PMC7662745; doi:10.3390/ijms21217974)
Supplement: Supplementary file 1 [file ijms-21-07974-s001.zip › Suppl files/Table S7.xlsx]

## Sheet: Sheet1
TN1	BPT5204	N22	Vandana		1 common element in "TN1", "BPT5204", "N22" and "Vandana":
osa-miR2874	osa-miR7693-3p	osa-miR1861n	osa-miR5337a		osa-miR1320-5p
osa-miR2879	osa-miR394	osa-miR169a	osa-miR2867-5p
osa-miR5082	osa-miR5337a	osa-miR2873a	osa-miR7693-5p
osa-miR531b	osa-miR2867-5p	osa-miR1320-5p	osa-miR2869
osa-miR1860-3p	osa-miR7693-5p	osa-miR169i-3p	osa-miR2874
osa-miR1423-3p	osa-miR2865	osa-miR528-5p	osa-miR2875
osa-miR1423-5p	osa-miR2866	osa-miR166j-3p	osa-miR1441
osa-miR5079a	osa-miR2869	osa-miR393b-5p	osa-miR396c-3p
osa-miR167d-3p	osa-miR171e-3p	osa-miR156j-3p	osa-miR172b
osa-miR319a-3p.2-3p	osa-miR167h-3p	osa-miR1876	osa-miR5078
osa-miR1429-3p	osa-miR2870	osa-miR397b	osa-miR5082
osa-miR812g	osa-miR2874	osa-miR2878-5p	osa-miR5083
osa-miR814c	osa-miR2877	osa-miR820c	osa-miR531a
osa-miR160e-5p	osa-miR2879		osa-miR531b
osa-miR319b	osa-miR1441		osa-miR531c
osa-miR164a	osa-miR167c-3p		osa-miR1861a
osa-miR1882d	osa-miR2880		osa-miR1861b
osa-miR1320-3p	osa-miR167h-5p		osa-miR1861d
osa-miR160a-5p	osa-miR167c-5p		osa-miR1861f
osa-miR1320-5p	osa-miR396c-3p		osa-miR1861i
osa-miR810b.2	osa-miR172a		osa-miR1861l
osa-miR156i	osa-miR172c		osa-miR1860-3p
osa-miR5145	osa-miR5073		osa-miR2106
osa-miR1868	osa-miR5075		osa-miR1863a
osa-miR2863b	osa-miR5077		osa-miR5340
osa-miR2863c	osa-miR166l-3p		osa-miR1860-5p
osa-miR397b	osa-miR396c-5p		osa-miR166b-5p
	osa-miR5083		osa-miR156g-3p
	osa-miR166g-3p		osa-miR7694-3p
	osa-miR1861c		osa-miR5079a
	osa-miR1861n		osa-miR5079b
	osa-miR166l-5p		osa-miR1854-5p
	osa-miR2106		osa-miR7694-5p
	osa-miR1862g		osa-miR5157a-5p
	osa-miR5339		osa-miR159a.2
	osa-miR1863a		osa-miR167d-3p
	osa-miR1863b		osa-miR1882e-3p
	osa-miR5340		osa-miR1846d-3p
	osa-miR1860-5p		osa-miR5143a
	osa-miR1423-5p		osa-miR390-3p
	osa-miR166b-5p		osa-miR1863b.2
	osa-miR156l-5p		osa-miR5148b
	osa-miR7694-3p		osa-miR812a
	osa-miR7694-5p		osa-miR812c
	osa-miR169i-5p.2		osa-miR812d
	osa-miR5157a-5p		osa-miR812f
	osa-miR159a.2		osa-miR812i
	osa-miR167d-3p		osa-miR812j
	osa-miR6249a		osa-miR812r
	osa-miR1846d-3p		osa-miR812t
	osa-miR5143a		osa-miR812u
	osa-miR5143b		osa-miR1429-5p
	osa-miR319a-3p.2-3p		osa-miR166h-5p
	osa-miR390-3p		osa-miR166c-5p
	osa-miR5152-3p		osa-miR814a
	osa-miR1429-3p		osa-miR814c
	osa-miR1863b.2		osa-miR815a
	osa-miR408-5p		osa-miR816
	osa-miR390-5p		osa-miR160e-5p
	osa-miR5148a		osa-miR164a
	osa-miR5148c		osa-miR164d
	osa-miR166c-3p		osa-miR2871a-5p
	osa-miR812a		osa-miR812n-3p
	osa-miR812c		osa-miR169r-3p
	osa-miR812d		osa-miR812n-5p
	osa-miR812e		osa-miR169r-5p
	osa-miR812f		osa-miR319a-3p
	osa-miR812g		osa-miR169b
	osa-miR812p		osa-miR169p
	osa-miR812q		osa-miR5504
	osa-miR812u		osa-miR5505
	osa-miR812v		osa-miR2055
	osa-miR166c-5p		osa-miR5517
	osa-miR814c		osa-miR5526
	osa-miR1847.1		osa-miR5536
	osa-miR156h-3p		osa-miR1883a
	osa-miR160e-5p		osa-miR1883b
	osa-miR162a		osa-miR2876-3p
	osa-miR162b		osa-miR2876-5p
	osa-miR7695-5p		osa-miR5801
	osa-miR169f.1		osa-miR5802
	osa-miR169f.2		osa-miR5807
	osa-miR164b		osa-miR5810
	osa-miR164d		osa-miR5813
	osa-miR2871a-5p		osa-miR5815
	osa-miR167e-3p		osa-miR5816
	osa-miR166m		osa-miR5817
	osa-miR167b		osa-miR172d-5p
	osa-miR167g		osa-miR160f-3p
	osa-miR812n-5p		osa-miR2096-5p
	osa-miR169a		osa-miR1320-3p
	osa-miR5501		osa-miR171c-3p
	osa-miR5504		osa-miR1320-5p
	osa-miR5505		osa-miR6246
	osa-miR5513		osa-miR6251
	osa-miR529a		osa-miR6252
	osa-miR2876-3p		osa-miR3981-3p
	osa-miR2876-5p		osa-miR1437b-3p
	osa-miR2873b		osa-miR396a-3p
	osa-miR3979-5p		osa-miR2121a
	osa-miR5803		osa-miR2121b
	osa-miR5809		osa-miR810b.1
	osa-miR5811		osa-miR810b.2
	osa-miR5813		osa-miR1850.1
	osa-miR5814		osa-miR1850.3
	osa-miR5815		osa-miR1319a
	osa-miR5817		osa-miR5151
	osa-miR172d-5p		osa-miR5154
	osa-miR5827		osa-miR5158
	osa-miR160f-3p		osa-miR5159
	osa-miR5831		osa-miR1857-3p
	osa-miR160f-5p		osa-miR159c
	osa-miR1320-3p		osa-miR2092-3p
	osa-miR435		osa-miR1857-5p
	osa-miR171c-3p		osa-miR7692-3p
	osa-miR1874-3p		osa-miR1849
	osa-miR1320-5p		osa-miR171i-3p
	osa-miR6246		osa-miR1859
	osa-miR6248		osa-miR7692-5p
	osa-miR1432-3p		osa-miR1864
	osa-miR167a-3p		osa-miR1872
	osa-miR6251		osa-miR1880
	osa-miR6252		osa-miR2863a
	osa-miR6253		osa-miR3982-3p
	osa-miR6254		osa-miR5490
	osa-miR6255		osa-miR5493
	osa-miR6256		osa-miR395o
	osa-miR1846a-3p		osa-miR395p
	osa-miR3981-3p		osa-miR396d
	osa-miR3981-5p		osa-miR396h
	osa-miR396a-5p		osa-miR166k-5p
	osa-miR810b.2		osa-miR166a-3p
	osa-miR1850.1		osa-miR399f
	osa-miR1850.3		osa-miR399j
	osa-miR393b-5p		osa-miR5795
	osa-miR156a		osa-miR5799
	osa-miR156e		osa-miR5144-3p
	osa-miR156i		osa-miR156f-3p
	osa-miR5145		osa-miR439a
	osa-miR5147		osa-miR439d
	osa-miR5149		osa-miR439e
	osa-miR5151		osa-miR439g
	osa-miR5153		osa-miR439h
	osa-miR5158		osa-miR439i
	osa-miR5159
	osa-miR5161
	osa-miR1857-3p
	osa-miR159c
	osa-miR159d
	osa-miR159e
	osa-miR535-3p
	osa-miR1857-5p
	osa-miR156j-5p
	osa-miR7692-3p
	osa-miR530-3p
	osa-miR1849
	osa-miR171i-3p
	osa-miR1851
	osa-miR7692-5p
	osa-miR1872
	osa-miR1875
	osa-miR1879
	osa-miR1880
	osa-miR1881
	osa-miR171d-5p
	osa-miR2863a
	osa-miR2863b
	osa-miR2863c
	osa-miR1846b-3p
	osa-miR1870-5p
	osa-miR3982-3p
	osa-miR1846b-5p
	osa-miR5493
	osa-miR393a
	osa-miR3982-5p
	osa-miR395p
	osa-miR396d
	osa-miR396h
	osa-miR2878-3p
	osa-miR397a
	osa-miR398a
	osa-miR399b
	osa-miR399c
	osa-miR399f
	osa-miR5799
	osa-miR5144-3p
	osa-miR156f-3p
	osa-miR439c
	osa-miR439e
	osa-miR439f
	osa-miR439h
