# Supplementary material for: A Comprehensive Analysis of MicroRNAs Expressed in Susceptible and Resistant Rice Cultivars during Rhizoctonia solani AG1-IA Infection Causing Sheath Blight Disease
Source: Int J Mol Sci. 2020 Oct 27;21(21):7974. doi: 10.3390/ijms21217974 (PMC7662745; doi:10.3390/ijms21217974)
Supplement: Supplementary file 1 [file ijms-21-07974-s001.zip › Suppl files/Table S8.xlsx]

## Sheet: Sheet1
Tetep	Pankaj			26 common elements in "Tetep" and "Pankaj":
osa-miR7693-3p	osa-miR7693-3p			osa-miR7693-3p
osa-miR394	osa-miR7693-5p			osa-miR7693-5p
osa-miR2867-5p	osa-miR167h-3p			osa-miR167h-3p
osa-miR7693-5p	osa-miR396c-3p			osa-miR396c-5p
osa-miR2865	osa-miR396c-5p			osa-miR1861i
osa-miR167h-3p	osa-miR1861f			osa-miR1423-3p
osa-miR2874	osa-miR1861i			osa-miR1863c
osa-miR2877	osa-miR1423-3p			osa-miR167d-5p
osa-miR2879	osa-miR5339			osa-miR1429-3p
osa-miR2880	osa-miR166g-5p			osa-miR319b
osa-miR396c-5p	osa-miR1863c			osa-miR169f.2
osa-miR5082	osa-miR1860-5p			osa-miR167e-3p
osa-miR1861c	osa-miR7694-3p			osa-miR2873b
osa-miR1861d	osa-miR167d-5p			osa-miR1320-5p
osa-miR1861e	osa-miR1429-3p			osa-miR393b-3p
osa-miR1861h	osa-miR1863b.2			osa-miR810b.2
osa-miR1861i	osa-miR812a			osa-miR1850.3
osa-miR1861n	osa-miR812p			osa-miR393b-5p
osa-miR2106	osa-miR814b			osa-miR156e
osa-miR1423-3p	osa-miR1847.1			osa-miR159c
osa-miR1863b	osa-miR319b			osa-miR535-3p
osa-miR1863c	osa-miR169f.2			osa-miR1857-5p
osa-miR1423-5p	osa-miR164d			osa-miR2863a
osa-miR7694-5p	osa-miR167e-3p			osa-miR393a
osa-miR169i-5p.2	osa-miR5508			osa-miR396d
osa-miR167d-5p	osa-miR2873b			osa-miR399j
osa-miR319a-3p.2-3p	osa-miR160f-5p
osa-miR408-3p	osa-miR1320-3p
osa-miR1429-3p	osa-miR171c-3p
osa-miR166h-3p	osa-miR1320-5p
osa-miR408-5p	osa-miR167a-3p
osa-miR1437a	osa-miR6252
osa-miR390-5p	osa-miR1432-5p
osa-miR812b	osa-miR393b-3p
osa-miR812e	osa-miR810b.2
osa-miR812f	osa-miR1850.3
osa-miR812h	osa-miR393b-5p
osa-miR812j	osa-miR156e
osa-miR814a	osa-miR5153
osa-miR814c	osa-miR159c
osa-miR815b	osa-miR535-3p
osa-miR168a-3p	osa-miR1857-5p
osa-miR1847.2	osa-miR7692-3p
osa-miR2275d	osa-miR2863a
osa-miR160e-5p	osa-miR5493
osa-miR162a	osa-miR393a
osa-miR319b	osa-miR396d
osa-miR169f.2	osa-miR399e
osa-miR164b	osa-miR399f
osa-miR2871a-5p	osa-miR399j
osa-miR167e-3p	osa-miR439a
osa-miR166f
osa-miR166m
osa-miR167f
osa-miR167e-5p
osa-miR169r-5p
osa-miR169a
osa-miR5504
osa-miR5505
osa-miR5513
osa-miR166i-3p
osa-miR1425-3p
osa-miR5540
osa-miR2871b
osa-miR2873a
osa-miR2873b
osa-miR3979-5p
osa-miR172d-3p
osa-miR5811
osa-miR5813
osa-miR435
osa-miR437
osa-miR1320-5p
osa-miR6251
osa-miR1437b-3p
osa-miR3981-5p
osa-miR393b-3p
osa-miR810b.1
osa-miR810b.2
osa-miR1850.1
osa-miR1850.3
osa-miR393b-5p
osa-miR156a
osa-miR156d
osa-miR156e
osa-miR156i
osa-miR156j-3p
osa-miR1846e
osa-miR159c
osa-miR159d
osa-miR159e
osa-miR159f
osa-miR535-3p
osa-miR1857-5p
osa-miR156j-5p
osa-miR1849
osa-miR535-5p
osa-miR171i-3p
osa-miR171d-3p
osa-miR1872
osa-miR1873
osa-miR1878
osa-miR1870-3p
osa-miR171d-5p
osa-miR2863a
osa-miR2863b
osa-miR2863c
osa-miR1846b-3p
osa-miR1870-5p
osa-miR3982-3p
osa-miR1846b-5p
osa-miR393a
osa-miR3982-5p
osa-miR166k-3p
osa-miR395d
osa-miR395e
osa-miR5150-3p
osa-miR396d
osa-miR396g
osa-miR396h
osa-miR2878-3p
osa-miR397b
osa-miR398a
osa-miR399j
osa-miR5512a
