# Supplementary material for: A Comprehensive Analysis of MicroRNAs Expressed in Susceptible and Resistant Rice Cultivars during Rhizoctonia solani AG1-IA Infection Causing Sheath Blight Disease
Source: Int J Mol Sci. 2020 Oct 27;21(21):7974. doi: 10.3390/ijms21217974 (PMC7662745; doi:10.3390/ijms21217974)
Supplement: Supplementary file 1 [file ijms-21-07974-s001.zip › Suppl files/Table S9.xlsx]

## Sheet: Sheet1
	1 common element in "TN1", "BPT5204", "N22" and "Vandana":						26 common elements in "Tetep" and "Pankaj":				1 common element in "TN1, BPT5204, N" and "Tetep, Pankaj":			T5204, N22, Vandana and Tetep, Pankaj
	osa-miR1320-5p						osa-miR7693-3p				osa-miR1320-5p
							osa-miR7693-5p
							osa-miR167h-3p
							osa-miR396c-5p
							osa-miR1861i
							osa-miR1423-3p
							osa-miR1863c
							osa-miR167d-5p
							osa-miR1429-3p
							osa-miR319b
							osa-miR169f.2
							osa-miR167e-3p
							osa-miR2873b
							osa-miR1320-5p
							osa-miR393b-3p
							osa-miR810b.2
							osa-miR1850.3
							osa-miR393b-5p
							osa-miR156e
							osa-miR159c
							osa-miR535-3p
							osa-miR1857-5p
							osa-miR2863a
							osa-miR393a
							osa-miR396d
							osa-miR399j
